# Supplementary material for: Multicenter phase II trial of Camrelizumab combined with Apatinib and Eribulin in heavily pretreated patients with advanced triple-negative breast cancer
Source: Nat Commun. 2022 May 31;13:3011. doi: 10.1038/s41467-022-30569-0 (PMC9156739; doi:10.1038/s41467-022-30569-0)
Supplement: Supplementary file 4 — Supplementary Data 1 [file 41467_2022_30569_MOESM4_ESM.xlsx]

## Sheet: FFPE proteomics
ProteinGroups	Genes	ProteinDescriptions	ProteinNames	PTR2106Ca0056	PTR2106Ca0057	PTR2106Ca0058	PTR2106Ca0061	PTR2106Ca0062	PTR2106Ca0064	PTR2106Ca0065	PTR2106Ca0067	PTR2106Ca0073	PTR2106Ca0074	PTR2106Ca0075	PTR2106Ca0077	PTR2106Ca0082	PTR2106Ca0085	PTR2106Ca0089	PTR2106Ca0092	PTR2106Ca0093	PTR2106Ca0094	PTR2106Ca0054	PTR2106Ca0055	PTR2106Ca0060	PTR2106Ca0063	PTR2106Ca0068	PTR2106Ca0069	PTR2106Ca0070	PTR2106Ca0071	PTR2106Ca0076	PTR2106Ca0078	PTR2106Ca0079	PTR2106Ca0080	PTR2106Ca0084	PTR2106Ca0088	PTR2106Ca0090
class	class	class	class	SD/PD	SD/PD	SD/PD	SD/PD	SD/PD	SD/PD	SD/PD	SD/PD	SD/PD	SD/PD	SD/PD	SD/PD	SD/PD	SD/PD	SD/PD	SD/PD	SD/PD	SD/PD	CR/PR	CR/PR	CR/PR	CR/PR	CR/PR	CR/PR	CR/PR	CR/PR	CR/PR	CR/PR	CR/PR	CR/PR	CR/PR	CR/PR	CR/PR
A0A075B6J9	IGLV2-18	Immunoglobulin lambda variable 2-18	LV218_HUMAN	2314.69	78145.5	2314.69	92877.2	50100.3	4629.39	2314.69	254134	108026	2314.69	82595	49926.3	2314.69	112857	2314.69	2314.69	21791.4	36255.3	2314.69	2314.69	85442.2	2314.69	37506.9	2314.69	2314.69	40568	313418	14907.2	79805.2	2314.69	33913.6	2314.69	2314.69
A0A075B6K4	IGLV3-10	Immunoglobulin lambda variable 3-10	LV310_HUMAN	1384.57	148180	0.501333	4673.23	211087	1726.33	1137.33	5285.77	7635.65	0.501333	75172.3	4484.04	5083.45	596086	0.501333	0.501333	789.835	784.41	4155.02	1.00267	6868.35	0.501333	1.53788	2062.04	0.501333	0.501333	33001	41340.7	1564.1	0.501333	1616.6	0.501333	0.501333
A0A075B6K5	IGLV3-9	Immunoglobulin lambda variable 3-9	LV39_HUMAN	10112.3	1.05735e+06	10112.3	64656.9	10112.3	47245	27356.6	143407	180986	10112.3	540181	89883.8	60183.3	10112.3	10112.3	10112.3	10112.3	10112.3	213598	10112.3	10112.3	10112.3	54647.9	34103.1	20224.7	26896.4	793530	10112.3	151479	10112.3	67289.8	10112.3	10112.3
A0A075B6P5	IGKV2-28	Immunoglobulin kappa variable 2-28	KV228_HUMAN	140438	1.22292e+06	265782	900918	107161	154353	31837.9	753237	999592	59138	297411	772732	2257876	5426724	314924	231481	261297	464210	329252	1.23599e+06	670331	563837	879300	329092	328798	442329	15519178	499713	894204	423517	499780	241613	438710
A0A075B6S5	IGKV1-27	Immunoglobulin kappa variable 1-27	KV127_HUMAN	4650.77	531527	45530.9	226271	67816.5	87287.7	66152.5	202920	219958	4650.77	191386	4650.77	4650.77	4650.77	4650.77	4650.77	78906.9	137053	4650.77	4650.77	363190	4650.77	145048	212902	4650.77	4650.77	711796	288484	93864	4650.77	9301.54	45782.9	4650.77
A0A087WSY6	IGKV3D-15	Immunoglobulin kappa variable 3D-15	KVD15_HUMAN	127903	951684	151883	428398	1.27608e+06	264819	191320	681996	782761	87311.3	259301	279473	390993	454607	104037	40891.4	120460	237490	299617	393083	307523	353018	622454	184860	81782.9	269339	3.19328e+06	278484	442192	90664.5	206653	404876	189636
A0A087WSZ0	IGKV1D-8	Immunoglobulin kappa variable 1D-8	KVD08_HUMAN	1935.2	1935.2	1935.2	1935.2	11269.1	1935.2	1935.2	1935.2	19163.1	3870.41	1935.2	1935.2	1935.2	1935.2	77778.9	1935.2	8023.51	20287.5	1935.2	1935.2	45222.7	1935.2	1935.2	1935.2	1935.2	1935.2	54847.4	14704	35892.7	1935.2	1935.2	17921.4	1935.2
A0A0A0MS15	IGHV3-49	Immunoglobulin heavy variable 3-49	HV349_HUMAN	153327	847858	48671.6	631679	288898	260868	333366	599575	551803	58531.2	770719	396909	436195	937237	62460	78953.1	114085	165430	181900	332498	553815	373631	638874	752018	58430.1	75656	4.05223e+06	572826	848980	149546	118072	38494.3	178634
A0A0B4J1U7	IGHV6-1	Immunoglobulin heavy variable 6-1	HV601_HUMAN	7102.68	851303	178198	957929	7102.68	38118.8	14205.4	74858	39067.1	7102.68	55616.4	516655	2.47459e+06	4339742	168504	559407	582013	583571	188962	253888	239610	241807	305927	2.62635e+06	78849.7	79889.1	11397758	23337.2	1273869	124354	750064	7102.68	661154
A0A0B4J1X5	IGHV3-74	Immunoglobulin heavy variable 3-74	HV374_HUMAN	2949.44	22431.3	2949.44	40229.6	2949.44	2949.44	2949.44	41602	38162.8	2949.44	47818.2	291926	200924	7.7634e+06	2949.44	400281	2949.44	5898.88	24758.5	56527.2	13435	1.02298e+06	2949.44	2949.44	2949.44	12761.8	25080614	2949.44	20244.5	2949.44	2949.44	2949.44	2949.44
A0A0B4J1Y8	IGLV9-49	Immunoglobulin lambda variable 9-49	LV949_HUMAN	1548.28	1.7624e+06	88977.1	330751	1548.28	83302.3	4249.37	251040	237508	1548.28	210302	89023.4	212192	248992	1548.28	108116	71979.1	1548.28	1548.28	165448	1548.28	199067	103406	94722.9	1548.28	1548.28	1.05658e+06	1548.28	310104	1548.28	231324	3096.57	58876.7
A0A0B4J1Y9	IGHV3-72	Immunoglobulin heavy variable 3-72	HV372_HUMAN	836.161	26348.6	836.161	45071.2	156237	836.161	297568	55359.8	34365.1	1672.32	38222	613239	374926	7.33977e+06	836.161	484353	9413.12	16585.2	24510.5	67126.1	7857.06	1.32472e+06	25112.5	836.161	836.161	9713.49	20296176	60343.8	12214.6	11087.2	11710.3	836.161	50287.8
A0A0B4J2D5	GATD3B	Glutamine amidotransferase-like class 1 domain-containing protein 3B, mitochondrial	GAL3B_HUMAN	539677	500595	410574	339061	249757	347099	566273	650156	478918	252455	266303	317479	235404	302964	270663	346351	523076	460414	454455	326500	597738	656061	453828	476215	484636	515222	281400	304828	228876	799902	258699	446127	598626
A0A0C4DH29	IGHV1-3	Immunoglobulin heavy variable 1-3	HV103_HUMAN	53380.3	456739	3509.43	110591	139607	112011	3509.43	191804	580748	7018.85	190541	133733	9452.54	197888	3509.43	108320	3509.43	29502.2	33310.4	121741	113857	3509.43	125080	147443	3509.43	81655.3	228856	99165.2	134946	3509.43	37358	3509.43	3509.43
A0A0C4DH31	IGHV1-18	Immunoglobulin heavy variable 1-18	HV118_HUMAN	52859.8	255318	9353.37	58713.9	153269	72648.3	53944.3	239556	639559	9353.37	300713	141946	9353.37	387162	9353.37	82712.2	34902.3	35913.1	64194.5	239357	216423	157281	228288	50239	146379	146993	682821	116571	390720	123371	18706.7	9353.37	9353.37
A0A0C4DH34	IGHV4-28	Immunoglobulin heavy variable 4-28	HV428_HUMAN	2274.66	7315.07	1387.93	20108.4	12821.8	693.965	693.965	7723.99	14312.3	693.965	6463.68	3803.02	693.965	693.965	693.965	693.965	14264.4	693.965	4897.29	693.965	1931.86	693.965	4270.74	2696.62	693.965	5734.22	164670	9983.46	8182.35	693.965	2405.05	693.965	693.965
A0A0C4DH38	IGHV5-51	Immunoglobulin heavy variable 5-51	HV551_HUMAN	73894.4	667088	29849.8	213229	267198	91581.4	29849.8	418567	267818	29849.8	328392	128235	29849.8	243677	29849.8	59699.5	154922	87904.3	73612.5	159773	308623	29849.8	138435	128410	29849.8	90624	1.49728e+06	232659	240164	29849.8	129459	29849.8	129160
A0A0C4DH42	IGHV3-66	Immunoglobulin heavy variable 3-66	HV366_HUMAN	78116.2	243279	154929	667790	491128	238668	4867.56	75236.9	113766	2433.78	162818	494573	83068.8	75400	178865	50937.7	307558	342589	168516	141044	699803	446708	133422	276203	2433.78	28002.9	3330225	1.04176e+06	316724	41205.5	85688.6	176643	102345
A0A0C4DH68	IGKV2-24	Immunoglobulin kappa variable 2-24	KV224_HUMAN	107697	169130	87284.6	404347	162028	48337.3	53632.5	865100	1.5158e+06	21998.1	615626	157843	517424	287066	43996.2	106631	180820	106064	377350	202781	214188	119526	332411	324074	78234.8	123834	7048969	118213	373363	115779	21998.1	66028.1	85533
A0A5B9	TRBC2	T cell receptor beta constant 2	TRBC2_HUMAN	4823.09	4823.09	4823.09	56513.5	99928.7	4823.09	9646.18	4823.09	124849	4823.09	4823.09	53457.7	4823.09	4823.09	4823.09	4823.09	4823.09	4823.09	12475.3	4823.09	4823.09	4823.09	84896.9	54499.8	148752	107835	4823.09	41060.2	62897.4	4823.09	4823.09	4823.09	4823.09
A0AV96	RBM47	RNA-binding protein 47	RBM47_HUMAN	40096.5	25736.9	24893	83911.9	37893.9	53014.1	59567.9	40968.1	32793.7	59106	21645.8	24152.3	20032	78235.1	67109.2	3407.19	31185.2	72524.8	68274.7	52782.7	80154.9	55918.6	58305.3	6441.1	59593.9	54920.5	50763.1	150987	68181.5	50832.1	37547.1	125812	97988.8
A0AVT1	UBA6	Ubiquitin-like modifier-activating enzyme 6	UBA6_HUMAN	172919	95389.1	226826	116094	169067	90401.1	96005.4	90974.5	47286.6	162319	252225	142203	112351	228443	155763	144028	83713.6	166691	134437	119640	124610	88431.5	147494	107864	127836	104750	93336.1	127633	152402	83531.2	116099	110209	95008.5
A0FGR8	ESYT2	Extended synaptotagmin-2	ESYT2_HUMAN	260865	163725	93998.9	184250	194167	258185	335907	301333	152728	546421	250176	187585	230258	159390	283713	259879	102654	112519	375789	209074	208222	185320	152740	207524	148329	134241	236079	140484	117882	161328	308164	101046	141090
A0JLT2	MED19	Mediator of RNA polymerase II transcription subunit 19	MED19_HUMAN	3302	3302	3302	3302	6603.99	20026.8	23095	3302	3302	21914.6	38752.5	3302	3302	3302	3302	3302	10971.3	13878.1	3302	3302	3302	3302	34325.7	3302	3302	3302	3302	21460.7	3302	3302	3302	17232.8	3302
A0M8Q6	IGLC7	Immunoglobulin lambda constant 7	IGLC7_HUMAN	3.40914e+06	41961112	1.74069e+06	28168556	8584819	4321373	2674302	23228742	35589328	3.65287e+06	28067528	10150370	8831914	21380736	1.60328e+06	2.86622e+06	3.47854e+06	7.6136e+06	6.42062e+06	7013890	15183489	5341475	14937126	8974328	1.45647e+06	6063943	87388176	12025937	22099562	3548789	5.15589e+06	2.42901e+06	7.31458e+06
A0MZ66	SHTN1	Shootin-1	SHOT1_HUMAN	86848.1	13364.5	42106.1	89533.1	50880.8	59830.2	56505.7	13364.5	100852	125518	45274.6	53812.9	55389.1	73635.2	26729.1	57627.2	39731.8	80435.5	42708.2	67965.8	71961	60416.1	75312	63005	43218.9	97805.7	28136.2	87039.2	40954.5	82843.8	50719.2	53701.7	127135
A0PJW6	TMEM223	Transmembrane protein 223	TM223_HUMAN	27200.3	17606	36078.2	42415.1	40715	30449.6	34554.9	9219.85	3635.3	30701.3	114848	23857.8	33583.3	33248	24622.7	32040.5	22101.9	22476.2	28512.4	21948.9	10184	23397	35323.6	71184.5	4572.49	14451.1	1817.65	30554	29663.2	31574.2	73598	1817.65	21088.5
A0PJZ3	GXYLT2	Glucoside xylosyltransferase 2	GXLT2_HUMAN	1002.08	11208.2	4700.24	11970.9	1812.41	2725.1	585.41	13256.2	292.705	2355.31	7265.66	5609.96	64269.3	292.705	5271.05	292.705	3269.72	27989.3	4988.27	14442.5	3690.12	8518.05	5764.65	3394.22	1488.49	5247.55	292.705	4105.25	6531.52	292.705	3929.94	292.705	292.705
A1IGU5	ARHGEF37	Rho guanine nucleotide exchange factor 37	ARH37_HUMAN	2506.87	225280	5143.27	2506.87	5013.74	2506.87	6414.79	621729	2506.87	23518.9	2506.87	2506.87	2506.87	2506.87	9350.24	2506.87	2506.87	20242.1	2506.87	2506.87	15504	2506.87	2506.87	2506.87	2506.87	2506.87	2506.87	10371.4	2506.87	2506.87	2506.87	2506.87	2506.87
A1L020	MEX3A	RNA-binding protein MEX3A	MEX3A_HUMAN	51047.2	4075.04	102291	4075.04	33743.6	4075.04	178701	4075.04	4075.04	136784	105571	4075.04	4075.04	4075.04	4075.04	65228.6	4075.04	4075.04	164080	4075.04	91065.2	8150.07	4075.04	54534.3	4075.04	15338	4075.04	10041.7	4075.04	4075.04	4075.04	124277	4075.04
A1L0T0	ILVBL	Acetolactate synthase-like protein	ILVBL_HUMAN	146651	1208513	70039.1	256562	119888	301050	223077	318190	82199.5	48524.7	214906	161283	274120	163701	70064.8	182062	314572	303972	123849	150352	162203	291167	219731	124169	162061	74486.2	161994	93787.5	202144	317637	130115	154220	387162
A1L4H1	SSC5D	Soluble scavenger receptor cysteine-rich domain-containing protein SSC5D	SRCRL_HUMAN	3127.36	34635.6	9684.88	75063.9	896.566	53218.5	16739.8	69489.6	130922	896.566	47358	62827.4	78722.5	896.566	18333.2	896.566	14833.8	24991.5	896.566	19739.1	15276.7	73613.5	56196.9	896.566	896.566	24549.9	141908	7930.73	59117.7	95151.5	1793.13	896.566	23767.9
A1X283	SH3PXD2B	SH3 and PX domain-containing protein 2B	SPD2B_HUMAN	107543	300803	99758.2	146017	44593	87827.6	177229	149772	256499	196404	119802	132331	294392	188206	134044	69245.3	72078.6	117878	149813	164799	92029.7	265112	99872.8	113452	46371.2	67353.8	121558	43190.3	67521.6	21595.2	138363	61048.5	133684
A2RRP1	NBAS	Neuroblastoma-amplified sequence	NBAS_HUMAN	37514.1	15280	35362.5	43532.6	66362.5	73878.5	63207.4	58389.2	57199.7	62433.4	33626	47012.4	42238	256154	36875.2	33549.2	23767.4	40808.8	47050.1	80338.2	36092.6	24459.6	24134.9	58385.5	7640.02	17714.9	74236.8	71253	25825.3	19710.8	17854.3	42457.1	49921.3
A2RTX5	TARSL2	Threonine--tRNA ligase 2, cytoplasmic	SYTC2_HUMAN	15405.5	77584.7	26126.5	22529.6	18887.4	20428	51834.6	57689.6	49903.5	36505.1	28541	18355.5	3821.11	3821.11	9998.33	30194.2	32016.4	7642.22	88966.4	72248.7	19033.3	3821.11	22018	27063.4	7956.07	3821.11	3821.11	20513.5	23534	24276.4	27958.9	15236	51333.7
A2RUC4	TYW5	tRNA wybutosine-synthesizing protein 5	TYW5_HUMAN	28983.1	234.917	49968.4	50750.5	44995.5	32540.9	234.917	234.917	40786.2	53343.7	45331.1	234.917	2531.3	234.917	46118.3	234.917	32356.1	22581.5	234.917	28069.9	28742.2	234.917	24275.5	234.917	4545.88	35150	234.917	32006.2	469.833	58011.2	70776.5	48683.6	30111.5
A2RUS2	DENND3	DENN domain-containing protein 3	DEND3_HUMAN	11537.8	1318.46	1318.46	1318.46	50536.2	2636.92	12007.9	12291.5	1.02131e+06	21150.8	3505.09	11046.7	1318.46	85249.4	1318.46	20338.4	1318.46	61330.5	1318.46	1318.46	61059.5	1318.46	1318.46	27363.3	1318.46	1318.46	1318.46	17904.6	14912.3	1318.46	1318.46	16012.6	1318.46
A3KMH1	VWA8	von Willebrand factor A domain-containing protein 8	VWA8_HUMAN	20674.3	48538.7	51285.2	14249.8	50838	132220	68169.5	66734.9	51611.2	109052	28701.6	59764.9	49043.9	34808.1	50437.6	93336	75249.2	88312.1	96404.1	47078.7	128616	102346	32446.7	41678.9	18025.4	77096.7	51501.4	92597.5	56671.9	58865.9	21506.4	97412.8	101685
A3KN83	SBNO1	Protein strawberry notch homolog 1	SBNO1_HUMAN	25051.5	4919	28498.7	4919	78776.7	4919	43263.8	4919	9837.99	88359.2	4919	4919	4919	4919	65146.1	53831.7	45042.3	17631.3	59729.6	4919	27637.2	4919	4919	31462.3	4919	4919	4919	35202.6	4919	4919	4919	74527.3	4919
A4D1E9	GTPBP10	GTP-binding protein 10	GTPBA_HUMAN	8530.13	2551.51	11660.8	14428.9	26752.2	7145	41053.7	1275.75	1275.75	1275.75	1275.75	1275.75	1275.75	6744.11	14682.9	24269	12537.4	31240.6	50360.5	12677.4	7254.02	66510.4	1275.75	26900.9	9557.15	3624.4	1275.75	8123.92	1275.75	18694.2	1275.75	7150.68	8964.27
A4D1P6	WDR91	WD repeat-containing protein 91	WDR91_HUMAN	42856.2	72450.8	32203.9	36116.3	73300.8	59269.1	78582.2	102038	130133	40182.2	48024.5	90193.8	70228.2	1531.6	33180.6	27300.4	27748.4	56479.9	20782.7	55411.2	47503.3	55924.2	97491.8	45950.7	50184.1	28505.3	98294.3	51289.3	39025.6	765.801	22615	39152.9	60185.7
A4D1U4	DENND11	DENN domain-containing protein 11	DEN11_HUMAN	7969.77	2028.6	57255	2028.6	49519.5	41069.8	25220.7	2028.6	2028.6	2028.6	30559.9	12423.3	2028.6	2028.6	16873.3	8374.48	2028.6	4057.19	2028.6	2028.6	2028.6	2028.6	2028.6	15674.8	24621.1	13916.3	2028.6	9474.7	2028.6	2028.6	2028.6	10054.7	2028.6
A4D2B0	MBLAC1	Metallo-beta-lactamase domain-containing protein 1	MBLC1_HUMAN	43677	22663.9	41282.8	3768.84	3768.84	3768.84	3768.84	3768.84	51328.9	63189.7	44009.4	17545.6	33760.4	3768.84	13214.2	3768.84	26146.5	3768.84	3768.84	35736.3	7537.69	3768.84	14190.6	19836.8	42528.5	29083	3768.84	15765.7	3768.84	57625.3	49886.6	29593.3	3768.84
A5D8V6	VPS37C	Vacuolar protein sorting-associated protein 37C	VP37C_HUMAN	54453.4	16204.7	56584.2	191645	32409.4	78349.4	93308.6	16204.7	131791	95118.4	149621	59844.5	123365	82599.7	16204.7	16204.7	16204.7	16204.7	46152.9	16204.7	82603.3	105705	16204.7	53687	67034.4	53560.4	16204.7	16204.7	230814	16204.7	89226	16204.7	16204.7
A5PLL1	ANKRD34B	Ankyrin repeat domain-containing protein 34B	AN34B_HUMAN	3405.96	660.934	6564.56	660.934	5189.1	660.934	660.934	660.934	660.934	7786.34	6037.02	2760.35	660.934	660.934	3854.78	660.934	660.934	660.934	4240.44	2984.96	5455.23	2216.13	4926.86	3966.46	43255.4	660.934	660.934	6126.68	1321.87	660.934	17760.1	7418.72	5593.39
A5PLL7	TMEM189	Transmembrane protein 189	TM189_HUMAN	3676.71	59153	30012.4	4446.12	39765.3	30037.5	27808	409.813	409.813	64242	409.813	1586.8	409.813	409.813	26123.9	33665.1	21714.3	20256.9	25514.6	409.813	15948.4	51805.8	409.813	18883.3	819.626	2350.98	409.813	21793	4511.78	409.813	409.813	20114.4	409.813
A5YKK6	CNOT1	CCR4-NOT transcription complex subunit 1	CNOT1_HUMAN	185196	97346.4	170915	143828	198742	214973	276463	149332	93761.7	250868	206153	153572	130418	149934	123374	219339	144938	91453	271126	144091	161339	190570	117350	151883	130422	104258	110677	176524	184599	153491	83485.7	204363	185599
A6NC98	CCDC88B	Coiled-coil domain-containing protein 88B	CC88B_HUMAN	525.667	525.667	97052.1	15443.3	40235	525.667	14231.2	22491.8	19729.4	17760.6	11537.2	75055.4	36596.6	68591.6	20921.3	22943.4	3220.16	1051.33	11954.5	525.667	9660.83	10032.5	34302.3	22969.3	35448.2	15148.9	525.667	25518.9	20550.4	525.667	525.667	8353.5	23405.9
A6NCE7	MAP1LC3B2	Microtubule-associated proteins 1A/1B light chain 3 beta 2	MP3B2_HUMAN	146583	94196.4	67373.7	27118.8	34579.4	36766.1	26629.8	63657.5	105056	45008.6	50479.6	214934	720591	451410	87452.4	194374	40128.8	74412.5	10878.8	199316	38042.1	316144	64506.2	22720.5	101066	58326.1	345810	38126.7	45751.2	96163.6	129737	41002.5	35608.6
A6NCS6	C2orf72	Uncharacterized protein C2orf72	CB072_HUMAN	85477.8	4420.87	4420.87	4420.87	4420.87	4420.87	4420.87	4420.87	4420.87	709921	285700	4420.87	4420.87	4420.87	4420.87	4420.87	4420.87	4420.87	4420.87	4420.87	4420.87	4420.87	4420.87	40005	4420.87	8841.75	200808	153617	4420.87	288559	4420.87	261717	348379
A6NDG6	PGP	Glycerol-3-phosphate phosphatase	PGP_HUMAN	89713.8	141765	80838.4	100974	116944	100888	121531	111499	111733	146370	125431	85824.4	110568	60389.5	129476	12312.2	145175	91896.7	77384.6	286815	49903.7	67657.9	98343.3	115552	373160	125172	64857.8	126445	166462	194305	180568	137624	48564.3
A6NDU8	C5orf51	UPF0600 protein C5orf51	CE051_HUMAN	38011.3	5958.61	73871	11917.2	27066.9	21361	23996.8	35680.4	54341.5	55691.1	62468.5	30130.3	110818	57439	65000	52745.2	5958.61	38787.5	60515.3	5958.61	40296.5	48541.6	34300.5	31501.5	83747.3	53991.4	5958.61	32443.4	20789.2	5958.61	47066.6	37481.2	22493.9
A6NED2	RCCD1	RCC1 domain-containing protein 1	RCCD1_HUMAN	7032.89	16115.9	39479.9	3516.44	20627.7	3516.44	10079.1	3516.44	51007.6	40059.7	8789.2	11687.1	3516.44	3516.44	31419.1	67001.2	33852.2	59039.9	7197.99	3516.44	29985.2	3516.44	7264.94	21641.4	50964.1	52471.2	3516.44	24600.8	3516.44	27829.2	3516.44	34012.9	3516.44
A6NFQ2	TCAF2	TRPM8 channel-associated factor 2	TCAF2_HUMAN	71619.5	3243.58	3243.58	35690.2	74858	14185.7	31428	3243.58	3243.58	48156.8	6487.15	3243.58	21977.9	3243.58	60691.2	55765.4	24614	3243.58	47235.2	59149.9	29489.4	80499.7	6541.48	68879.6	42752.4	22696.9	38669.1	17994.5	3243.58	3243.58	22332	3243.58	33285.8
A6NGU5	GGT3P	Putative glutathione hydrolase 3 proenzyme	GGT3_HUMAN	106986	156230	84265.9	326529	124046	37977.2	62238.6	58204.1	332184	160940	8608.82	106829	81814.8	39553.1	17217.6	8608.82	8608.82	361977	54199.2	148451	127824	90801.4	185577	194538	45550.7	265900	99149.1	63049.3	468377	688436	673826	123993	518870
A6NHL2	TUBAL3	Tubulin alpha chain-like 3	TBAL3_HUMAN	1.09477e+06	1.64621e+06	173263	839274	423102	653834	1.79125e+06	1.99793e+06	1.0206e+06	107013	2.06763e+06	1003547	3.05198e+06	1.27648e+06	301277	989856	387376	174490	1.81001e+06	1.78465e+06	220712	1.28393e+06	1.92531e+06	770724	2.12415e+06	1.46108e+06	935276	161447	1.02296e+06	751602	626066	206424	1.58617e+06
A6NHR9	SMCHD1	Structural maintenance of chromosomes flexible hinge domain-containing protein 1	SMHD1_HUMAN	86112.9	10119.2	42523.6	25716.9	82224.5	30829.8	65799.1	40442.1	11239.1	17373.8	72391.1	15146.4	9075.89	38643.3	20777	56461.2	19815.2	21743.1	78827.2	8491.77	26068.4	42079.8	34549.9	86752.5	17547.6	10226.7	92553.5	51020.5	32499.8	74323.4	24475.1	38422.3	36699.2
A6NI28	ARHGAP42	Rho GTPase-activating protein 42	RHG42_HUMAN	14488.3	14091.8	14653.7	3056.77	18140.9	18698.5	22017.2	9216.18	1528.38	5931.82	11248.8	27989.3	88806.5	81605.1	108052	97953.3	1528.38	133725	68469.6	5513.52	26625.6	49066.6	43380.3	28183	11383.3	255506	24106	92224	40458	35572.4	1528.38	17860.8	113744
A6NI72	NCF1B	Putative neutrophil cytosol factor 1B	NCF1B_HUMAN	1450.03	86889.8	72485	49555.9	102457	69955	66193.2	725.015	66455.7	177296	725.015	151653	105333	335478	49519.3	33717.1	725.015	67393.1	25943.8	725.015	38644	87765.8	68193.1	65415.7	49774.4	35721.4	8863.32	48257.8	62563.5	725.015	725.015	725.015	110361
A6NIH7	UNC119B	Protein unc-119 homolog B	U119B_HUMAN	51181.8	97590.2	93531	95409.2	47524	35037.1	79959.2	84728.8	168696	73759.1	149408	88503.9	122249	104471	31897	47312.4	98277.7	62477.2	66260.1	118780	54288.9	159989	66026.3	48842.4	189968	71747.5	153408	46189	73638.6	116912	76493.7	58275.1	67865.7
A6NJ78	METTL15	Probable methyltransferase-like protein 15	MET15_HUMAN	4768.7	2353.47	3476.8	1762.21	1059.83	1206.76	1856.89	874.33	1571.9	3.22943	1975.58	961.666	3.22943	3.22943	2499.76	3.22943	16294.4	2814	6.45886	1642	2543.01	3.22943	2031.09	1236.71	2229.99	2292.34	3.22943	1155	1236.78	9867.94	1907.88	13963	3.22943
A6NMZ7	COL6A6	Collagen alpha-6(VI) chain	CO6A6_HUMAN	6663.83	116498	1338.68	1338.68	11582.1	1338.68	1338.68	152080	61849.8	4073.85	142783	104895	141077	1338.68	1338.68	72224.9	1338.68	2677.37	27260.8	37557.3	211463	106388	338942	2751.48	15974.8	39560.3	992889	1338.68	92550.5	1338.68	1338.68	26082.4	58948.7
A6ZKI3	RTL8C	Retrotransposon Gag-like protein 8C	RTL8C_HUMAN	79641.9	149104	33794.2	120273	29383.3	33803.2	88012.9	93066.2	183063	34511.3	254053	57552.6	337472	167403	32456.3	70195	68144.3	18971.1	61086.8	180619	9543.96	75851	44254.7	61506.1	101794	109968	61710.4	8387.64	122978	178745	262616	8961.19	47470.1
A7E2V4	ZSWIM8	Zinc finger SWIM domain-containing protein 8	ZSWM8_HUMAN	26219.4	2012.51	7042.48	2012.51	24833.1	4025.03	57433.8	2012.51	13903.9	14797.4	2012.51	8458.12	2012.51	2012.51	14312.6	12072.2	8198.39	4299.05	4567.77	14751.4	26363.1	2012.51	2012.51	19582.2	2012.51	10706.5	2012.51	18782.6	2012.51	2012.51	2012.51	12710.2	2012.51
A8K2U0	A2ML1	Alpha-2-macroglobulin-like protein 1	A2ML1_HUMAN	56038.3	38462.4	40884.9	38555.2	128451	123705	52131.7	354.36	20971.6	354.36	30900.3	40607.6	354.36	129510	361329	176692	249628	96465.8	63883.4	77447.3	354.36	141519	27187.4	708.72	354.36	104382	354.36	66319.2	88327.5	20342.3	290048	40537.1	354.36
A8MQ27	NEURL1B	E3 ubiquitin-protein ligase NEURL1B	NEU1B_HUMAN	151096	33765.9	428497	33765.9	33765.9	33765.9	33765.9	33765.9	33765.9	33765.9	33765.9	129058	6.983e+06	33765.9	430244	33765.9	33765.9	5027398	216140	33765.9	1489299	2.45765e+06	102532	33765.9	33765.9	67531.8	65872284	232920	33765.9	641033	33765.9	33765.9	33765.9
A8MWD9	SNRPGP15	Putative small nuclear ribonucleoprotein G-like protein 15	RUXGL_HUMAN	1026230	851286	990493	647544	648299	291923	815760	286384	2.18875e+06	700333	1.40808e+06	437090	759252	328450	688127	410812	505802	233433	644427	531198	611643	497269	374995	451522	1.42761e+06	2.03187e+06	444505	293316	463332	1.59603e+06	1.23641e+06	991077	255516
A8MXV4	NUDT19	Nucleoside diphosphate-linked moiety X motif 19	NUD19_HUMAN	64048.7	27588.1	42370.6	56000	42923.7	65688.9	63276.4	65927.6	82855	60029.4	39060.6	55527.4	61650.4	94168.3	30461.3	141548	91310.4	59184.1	44416.6	13186	69869.7	155240	28656.2	93791.1	102451	87673.9	32604.6	40927.8	132316	31426.6	26371.9	85941.6	66961.7
A9UHW6	MIF4GD	MIF4G domain-containing protein	MI4GD_HUMAN	3835.1	3835.1	3835.1	3835.1	3835.1	13099.3	3835.1	3835.1	3835.1	3835.1	3835.1	3835.1	3835.1	3835.1	101484	62072.8	30357.7	39248.4	14239.8	41554.5	21463.2	3835.1	3835.1	27045.8	62720	8294.5	3835.1	7670.21	3835.1	3835.1	29538.5	30557.7	3835.1
B0I1T2	MYO1G	Unconventional myosin-Ig	MYO1G_HUMAN	25043.2	73160.6	29467.4	75900.3	167682	36412.1	67963.7	78635.9	59647.6	27652.2	32103.5	105751	51565.5	196635	23149.2	46613.4	84131.1	23294.4	54617.7	47877.5	73038.4	301126	115329	76024.9	129752	38802.2	5534.21	68554.9	70162.3	5534.21	23683.6	11068.4	49114.8
B5ME19	EIF3CL	Eukaryotic translation initiation factor 3 subunit C-like protein	EIFCL_HUMAN	852489	545721	964510	792520	1.26149e+06	873890	1.57246e+06	476427	520104	1.43827e+06	904537	845273	645098	836002	573635	808341	839456	616520	822450	788743	921719	912838	627320	776897	586453	405922	543296	881212	650860	776582	783495	1.01111e+06	955867
B7ZAQ6	GPR89A	Golgi pH regulator A	GPHRA_HUMAN	76358.1	26045	46229.7	26103.6	135295	171645	119274	9622.99	3955.55	58756.2	45840	40316.2	24084.2	117810	14581.5	59576.9	95416.1	73155.5	81042	3955.55	70626.2	69335.7	3955.55	63334.6	24984.6	18717.3	3955.55	27852.6	46415.6	3955.55	7911.1	49415	43837.6
B9A064	IGLL5	Immunoglobulin lambda-like polypeptide 5	IGLL5_HUMAN	2.65043e+06	11369416	708824	9156869	3.17229e+06	2.00004e+06	1.29911e+06	10856470	7.19099e+06	1.05363e+06	6270539	4.95717e+06	4390529	3.21926e+06	2152731	2.85442e+06	1.58533e+06	2.58885e+06	3.08598e+06	4.27238e+06	4.60041e+06	5.7016e+06	5.20582e+06	3937784	1.70466e+06	2100233	46584292	2.98473e+06	6014015	3.24359e+06	4754570	1.12038e+06	2.09307e+06
C4AMC7	WASH3P	Putative WAS protein family homolog 3	WASH3_HUMAN	67335.2	121998	43403.7	87190.8	136394	37190.9	81603.6	188170	122903	81613	92698.2	96469.3	100222	92282.4	64228.8	69106.6	84572.7	70330.8	109104	94990.5	46416.3	116712	102238	88597.4	74922.8	83907.9	94296	97007.9	84703.9	34962.8	66663.3	61916.1	102334
C9JLW8	MCRIP1	Mapk-regulated corepressor-interacting protein 1	MCRI1_HUMAN	63370	9980.59	56254.2	44914.9	49671.7	1389.24	12445.6	1389.24	1389.24	86129.9	53621.6	5785.92	122942	1389.24	41383.4	1389.24	4604.49	3923.21	51430.9	1389.24	42644.4	1389.24	1389.24	4930.61	56297.4	69463	1389.24	2778.48	44014.2	16058.9	49911	53040.8	1389.24
E9PAV3	NACA	Nascent polypeptide-associated complex subunit alpha, muscle-specific form	NACAM_HUMAN	1847699	2.17059e+06	2.08112e+06	1.67818e+06	1.17262e+06	1.24945e+06	1.54321e+06	1.01562e+06	2.94473e+06	1.33968e+06	2.24717e+06	1.11564e+06	1490063	1.45057e+06	1.47218e+06	1.56757e+06	1.28561e+06	796961	1829361	1.84983e+06	1273369	1.81028e+06	1101604	896831	2.55118e+06	2.66718e+06	1.11092e+06	1.1203e+06	1.42339e+06	2959989	1.811e+06	1.34111e+06	972748
E9PRG8	C11orf98	Uncharacterized protein C11orf98	CK098_HUMAN	491469	538946	838864	473186	625437	808091	633728	306459	1.36005e+06	1.4242e+06	1.03809e+06	365142	824013	594453	554026	809768	278963	387318	699994	577532	652994	1.16249e+06	405929	534823	1.04047e+06	658174	376220	385980	473652	1.65765e+06	1.33025e+06	310507	442880
G2XKQ0	SUMO1P1	Small ubiquitin-related modifier 5	SUMO5_HUMAN	2774.21	8799.17	2774.21	2774.21	2774.21	2774.21	2774.21	2774.21	2774.21	2774.21	2774.21	259651	129886	627685	37898.8	423608	35207.7	7471.51	5548.42	81204.8	2774.21	316646	2774.21	25641.4	14013.1	2774.21	517566	29825	2774.21	55648.1	58916.2	2774.21	66068.8
G9CGD6	CNK3/IPCEF1	CNK3/IPCEF1 fusion protein	CNIPF_HUMAN	3200.53	664.911	14352.7	664.911	23304	12778.4	6402.76	664.911	664.911	3045.79	5860.93	664.911	664.911	664.911	664.911	22907	664.911	664.911	18950.6	664.911	9068.2	664.911	664.911	15843.9	178092	8369.67	664.911	2689.46	1329.82	664.911	664.911	7485.31	4905.23
iRT-Kit_WR_fusion				1.80455e+06	5.42485e+06	1806799	6975392	1.80165e+06	4.01543e+06	1.99689e+06	4842671	9510198	4912127	6880393	4150151	10301024	50326748	5.57856e+06	17422586	6.18136e+06	6.41116e+06	2.9878e+06	7129184	1.56953e+06	12589580	5005199	2.06306e+06	3.67746e+06	3.24281e+06	21562902	2.00756e+06	7213882	5312546	5.84842e+06	5.0747e+06	6736246
L0R6Q1	SLC35A4	SLC35A4 upstream open reading frame protein	S35U4_HUMAN	72785.3	202466	73607.5	152404	65587.3	74473.5	170431	144237	173336	58067.9	100637	192172	166406	226413	82910.2	59799.3	72272	79138.5	123970	194442	42370.7	184124	139122	81161.7	149818	108874	188831	35911.5	130879	255085	92095.5	33382.9	215038
L0R819	ASDURF	ASNSD1 upstream open reading frame protein	ASURF_HUMAN	13214.4	1091.9	16815.1	1091.9	4607.87	12567.4	1091.9	1091.9	1091.9	2183.79	1091.9	1091.9	1091.9	1091.9	16128.8	1091.9	14782.1	1091.9	19592.1	1091.9	19678	1091.9	1091.9	1091.9	18426.8	19828.2	1091.9	1091.9	1091.9	19180.5	1091.9	19002.3	1091.9
L0R8F8	MIEF1	MIEF1 upstream open reading frame protein	MIDUO_HUMAN	36101.8	91528.3	54729.6	110091	37214.9	26263.4	72021.1	6634.75	65656.5	6634.75	56780.7	57632	133269	24322.8	74307.7	56146.7	59282.2	33743.4	47873.7	100857	13299.4	108555	6634.75	41908.6	109741	103021	6634.75	13269.5	48004.7	224865	71287.9	37731.2	6634.75
O00115	DNASE2	Deoxyribonuclease-2-alpha	DNS2A_HUMAN	140797	167744	342715	130209	203529	56386.4	161603	26662.3	251433	392475	406289	170800	403544	190096	178378	80632.3	130111	206318	100893	328640	209592	109314	148804	94996.1	438290	252269	26662.3	168072	184587	677553	768586	262623	53324.7
O00116	AGPS	Alkyldihydroxyacetonephosphate synthase, peroxisomal	ADAS_HUMAN	128500	122299	75365.3	85822.2	148769	145049	133450	183637	135725	81064.5	36862.1	78090.3	141712	175514	126907	159905	58584.9	65495	120975	11381.5	60157.9	119332	109573	68430.6	117096	98002.8	11381.5	65147.7	318284	98501	22763	116030	243897
O00139	KIF2A	Kinesin-like protein KIF2A	KIF2A_HUMAN	116320	138993	113301	97092.2	169492	86225	151053	121547	73043.6	123090	112973	94254.5	92424.7	168554	69535.9	67496.1	52002.8	45757.8	226187	91453.9	48135.2	90096.8	107627	90397.9	176224	55275.2	67055.9	71536	103904	7826.06	43517.8	120759	123414
O00142	TK2	Thymidine kinase 2, mitochondrial	KITM_HUMAN	98476	230538	36910.4	129619	67593.6	99901.9	127534	381853	226257	34433.8	97243.9	141737	318356	181999	61630.1	103968	121266	120902	109523	146293	76460.2	154312	263667	52524.8	126639	101349	317478	49783.6	116402	161957	128437	68330.8	184792
O00148	DDX39A	ATP-dependent RNA helicase DDX39A	DX39A_HUMAN	200224	143076	210173	146442	140237	132149	269343	30921.7	163321	108128	333262	62598.8	90264.4	208314	139497	127072	267861	97490.6	194964	197887	310473	73346.4	87046.7	85149.9	228882	154317	30921.7	149854	61843.4	78183	197776	165307	97865.3
O00151	PDLIM1	PDZ and LIM domain protein 1	PDLI1_HUMAN	332078	665364	133784	286506	320037	505595	682297	1.16851e+06	678622	1.17148e+06	524836	504127	574015	412629	552551	165111	509111	510246	213729	582228	485315	870328	707756	257265	640143	458852	760926	302719	384618	566276	195605	656064	712245
O00154	ACOT7	Cytosolic acyl coenzyme A thioester hydrolase	BACH_HUMAN	481709	97640.8	169753	130897	220344	119807	92734	104358	242587	206118	120526	136348	180357	222452	216263	88319.6	173878	97089.8	107033	135637	213343	207573	59952.4	206609	520773	172263	29976.2	213045	116282	258652	539007	247852	118482
O00159	MYO1C	Unconventional myosin-Ic	MYO1C_HUMAN	511857	366344	175267	279490	223714	271876	353006	1.55424e+06	281158	389661	206241	515728	496636	159089	200360	299736	285551	197969	372171	509134	430904	332719	473378	238369	203107	179001	1.56696e+06	264628	261663	171671	160508	59534.8	334728
O00160	MYO1F	Unconventional myosin-If	MYO1F_HUMAN	36755.7	143694	63568.6	89094.5	199951	100845	108709	184789	63194.5	47375.2	50782.5	141451	102758	311740	55337.6	60620.2	26154.9	74817	71998.5	77850.9	37717.6	134089	232054	87240.2	85286.6	43776.5	112991	131276	101660	38200.6	47823	50081.8	149692
O00161	SNAP23	Synaptosomal-associated protein 23	SNP23_HUMAN	150997	215251	197658	204847	81968.6	86385.9	69188.4	156922	289411	18870.7	131896	133594	125027	114657	94534.7	112034	90552.2	79363.3	87802.2	112861	119429	226116	134506	84980.9	216843	156596	250037	71105.4	98725.3	229274	91882.3	73486.5	72460.4
O00165	HAX1	HCLS1-associated protein X-1	HAX1_HUMAN	117510	146599	171524	143753	102109	127515	152972	75623.2	148946	190228	423055	83599.8	98980	229320	161295	103321	100193	123560	137314	136220	216663	180976	27739.4	141708	142632	486826	149974	76167.1	97190.6	255662	189737	143067	81681.9
O00170	AIP	AH receptor-interacting protein	AIP_HUMAN	314198	114439	188314	288820	234517	149439	248971	460458	434994	221395	458917	339031	264018	292102	233212	162380	219760	194952	79182.2	458553	177340	442678	379665	105333	477292	135275	399273	175687	412771	41642	270153	340075	246576
O00178	GTPBP1	GTP-binding protein 1	GTPB1_HUMAN	93283.5	86642.3	130539	125066	194867	83001.2	142573	186190	94054.7	109434	106819	125953	138824	123733	32923.2	164018	98926.2	75522	175572	102810	144895	106621	111319	157197	158186	109553	163190	112936	91510.6	25061.3	70028.1	192893	86694.7
O00182	LGALS9	Galectin-9	LEG9_HUMAN	6762.83	99139.2	23502.2	38174.1	64880.4	75403.4	52621	53725.6	1.22804	39773.5	7289.15	70234.3	46507.6	37890	19746.4	9708.2	3524.66	35073.5	20447	34630.1	15466.4	2.45608	71193.9	47834.4	44051.5	34076.8	50808.4	52753.4	48600	1.22804	31193.7	43261.7	1.22804
O00186	STXBP3	Syntaxin-binding protein 3	STXB3_HUMAN	78392.6	53021.5	78874.2	85003.8	108398	100432	57528.7	138822	25936.3	112417	58574.6	58571.4	39981.5	79045.4	60310.7	76605.2	56970.6	39934.9	58669.3	59553	72359.3	109983	71288.7	40400.8	35163.4	34603.8	46413.9	106154	51865.5	45588.3	34231.3	78209.5	77750.5
O00192	ARVCF	Armadillo repeat protein deleted in velo-cardio-facial syndrome	ARVC_HUMAN	28314.4	206.038	9352.25	33216.7	5712.68	3828.47	1066.37	206.038	2713.08	16245.8	3267.96	3962.91	206.038	1.14405e+06	14590.2	36245	206.038	9236.65	75930	5003.83	19675.3	412.075	206.038	21424.5	23596.9	19236.1	206.038	5357.44	27558.8	3541.85	206.038	20997	38698.6
O00194	RAB27B	Ras-related protein Rab-27B	RB27B_HUMAN	38436.2	107678	15568.1	140172	13768.1	53890.1	61750.6	64858.7	236440	29659.9	19278.8	86477.9	125140	4763.94	86159.8	73329.1	21116.5	100502	36801.9	109474	48747.9	4763.94	149797	25949.3	136634	101984	118563	130142	117404	231891	86246.1	99385.6	9527.88
O00203	AP3B1	AP-3 complex subunit beta-1	AP3B1_HUMAN	190002	176641	161914	200568	196319	240215	175316	250697	265421	153818	98300.7	193188	266765	205946	202210	163914	159965	196608	282247	226737	137979	172602	140326	193228	222811	178822	122410	234246	230822	85304.6	124851	95419.3	220504
O00204	SULT2B1	Sulfotransferase 2B1	ST2B1_HUMAN	2979.07	13939	2979.07	5970.34	2979.07	8576.5	2979.07	2979.07	2979.07	2979.07	2979.07	5958.14	2979.07	2979.07	59259.9	2979.07	2979.07	14623.3	6906.96	2979.07	2979.07	2979.07	7167.02	2979.07	37793.1	8599.45	7610.61	19182.3	2979.07	39885.4	2979.07	2979.07	32932.8
O00214	LGALS8	Galectin-8	LEG8_HUMAN	87114.2	9154.53	59489.9	437611	60607.2	115117	59076.7	9154.53	140158	82572.2	131269	22054.3	51852.5	38251.1	9154.53	32166	74259.8	27882.3	60166.1	42948.1	35899.4	42288.2	9154.53	9154.53	164415	87546.5	9154.53	55987.8	52648.9	18309.1	9154.53	42717.1	85565.7
O00217	NDUFS8	NADH dehydrogenase iron-sulfur protein 8, mitochondrial	NDUS8_HUMAN	342309	519859	344814	318092	122994	134320	455182	570383	529072	207532	311937	168069	403887	339178	237729	379602	255828	171788	321003	344077	240408	473475	242571	366275	575889	487822	367891	131668	281365	1.03495e+06	318391	490452	473298
O00221	NFKBIE	NF-kappa-B inhibitor epsilon	IKBE_HUMAN	10058.8	27468.5	10058.8	10058.8	40167.7	21446.4	10058.8	10058.8	27682.1	99493	10058.8	10058.8	10058.8	10058.8	47045.5	10058.8	10058.8	10058.8	24978	20710.6	10058.8	10058.8	46800.4	10058.8	90969	30559.2	10058.8	20117.7	10058.8	10058.8	69119.6	29442.8	10058.8
O00231	PSMD11	26S proteasome non-ATPase regulatory subunit 11	PSD11_HUMAN	950697	630756	831770	613571	1.07546e+06	815324	977736	786193	571634	1042804	786842	642234	763255	1.43489e+06	803113	832171	721730	704222	1.11585e+06	939510	856021	1.1583e+06	602533	829306	958488	1.01948e+06	611562	746315	736060	658357	681624	721198	1.02386e+06
O00232	PSMD12	26S proteasome non-ATPase regulatory subunit 12	PSD12_HUMAN	585511	345368	379486	419071	557715	581420	580833	569835	356842	249619	554526	450353	345999	385486	275857	380728	404647	246636	579112	484780	298873	479694	414466	477757	493620	500855	347726	290632	522120	239448	473384	278105	603441
O00233	PSMD9	26S proteasome non-ATPase regulatory subunit 9	PSMD9_HUMAN	218935	211684	357363	162521	448146	176052	171830	131215	169049	625331	155011	96619.2	71863.8	41125.8	340888	67335	299278	263838	59234.2	77277.5	474090	120905	207466	75633.5	329414	84831	94649.9	273817	158094	121918	122485	324375	24352.4
O00244	ATOX1	Copper transport protein ATOX1	ATOX1_HUMAN	18374.7	4626.27	22653.4	3001.98	23202.2	1003.43	17894.5	1003.43	2497.9	39303.8	23633.8	27707.4	4212.69	1003.43	32864.6	1003.43	21697.6	10882.7	2006.86	2713.72	16294.7	1003.43	20524.7	10631	105844	61565.7	1003.43	31925.9	53663.7	84453.8	26379.3	13373.9	1003.43
O00255	MEN1	Menin	MEN1_HUMAN	40456.8	10895.7	71367.3	10895.7	83571.4	62414.6	80499.8	10895.7	10895.7	79513.8	10895.7	10895.7	10895.7	10895.7	47117.6	75853.6	10895.7	26973.3	10895.7	10895.7	77447.8	10895.7	46074.9	67387.9	52611.8	21791.4	10895.7	47084.2	10895.7	10895.7	10895.7	106640	10895.7
O00257	CBX4	E3 SUMO-protein ligase CBX4	CBX4_HUMAN	31650.6	9727.04	9727.04	19831.3	39237.2	21356.8	43293.8	9727.04	9727.04	41911.1	9727.04	9727.04	9727.04	9727.04	9727.04	30380.2	28088.6	19454.1	50404.5	9727.04	39922.6	9727.04	9727.04	25847.7	9727.04	9727.04	9727.04	20947.6	9727.04	9727.04	9727.04	25139.5	9727.04
O00258	WRB	Tail-anchored protein insertion receptor WRB	WRB_HUMAN	8329.86	8329.86	50296.1	8329.86	8329.86	8329.86	8329.86	8329.86	8329.86	8329.86	8329.86	8329.86	79216.4	8329.86	24095	60867.9	16659.7	27287.1	8329.86	8329.86	8329.86	66106.6	8329.86	34325.1	67023.3	8329.86	8329.86	33588.1	8329.86	8329.86	24745.2	33172.1	40257.4
O00264	PGRMC1	Membrane-associated progesterone receptor component 1	PGRC1_HUMAN	1292707	3096853	1.10364e+06	2.64643e+06	3112296	673820	1.4101e+06	1.99095e+06	1.81055e+06	1.92622e+06	4.93527e+06	943832	1.96402e+06	452939	1.68719e+06	1.6059e+06	619162	1.58999e+06	2.63865e+06	3.79347e+06	1.22202e+06	2206326	2343271	1.13964e+06	2765313	1.52855e+06	2.1751e+06	1320310	1.39105e+06	3.5856e+06	3.80102e+06	2.15406e+06	2.74049e+06
O00267	SUPT5H	Transcription elongation factor SPT5	SPT5H_HUMAN	142676	37950.1	50305.1	37812.1	95286.3	104612	52191.6	97295.1	102895	111246	117730	51417.2	55671.2	63166.1	75886.2	103975	82765.2	49935.1	156362	45470.9	98252.3	66395.4	61949.1	143828	68713.1	65760.1	38469	72551.9	43120.2	24149.2	61590.9	71807.1	49679.3
O00268	TAF4	Transcription initiation factor TFIID subunit 4	TAF4_HUMAN	26730.6	3982.77	27365.4	3982.77	56882.8	31885.3	56788.3	25991.7	3982.77	66395.3	37538.8	23753.2	3982.77	3982.77	62469.8	31807.2	21012.8	39389.8	26714	10942.1	52996.9	3982.77	34739.8	23472.8	17941.8	12726.7	3982.77	49402.7	3982.77	3982.77	18199.4	54685.4	7965.54
O00273	DFFA	DNA fragmentation factor subunit alpha	DFFA_HUMAN	138252	40735.7	96076.7	35676.7	57243.7	33264.2	49679.5	0.654847	32442.3	89749.8	50538.9	45793.3	5872.1	38283.6	38373.6	83116.4	65174.6	65087.5	31525	8958.4	152688	1.30969	28772.7	37538.6	81113.5	80173.3	21.8234	33500.1	19510.1	33873.8	75976.6	36994.7	34648.8
O00287	RFXAP	Regulatory factor X-associated protein	RFXAP_HUMAN	2507.59	2507.59	25395.9	2507.59	35193.6	2507.59	23922.1	2507.59	2507.59	30513.3	13977.1	2507.59	2507.59	5015.17	2507.59	24095	2507.59	2507.59	16713.1	2507.59	36713.2	2507.59	2507.59	14793.4	17224.1	2507.59	2507.59	26327.9	2507.59	2507.59	2507.59	30921.7	2507.59
O00291	HIP1	Huntingtin-interacting protein 1	HIP1_HUMAN	83886.8	84200.3	101913	42823.5	70613.3	80311.4	94693.5	98642.6	56676.8	93414.8	76455.5	75545.2	87555	154813	200779	76041.9	64625.7	81196.7	138109	127453	57684	143882	68481.9	103646	59489.1	60336.9	46601.4	49874.5	48310.2	60559.4	17492.6	38391.3	73992.9
O00299	CLIC1	Chloride intracellular channel protein 1	CLIC1_HUMAN	3.62194e+06	4.8243e+06	3161066	4.87984e+06	3843586	3.37868e+06	2.80742e+06	2.75972e+06	4.07571e+06	9528518	3592641	3356999	5.16929e+06	3959550	7229931	2.29385e+06	5.18834e+06	2.40585e+06	4.70562e+06	3684999	3.31417e+06	3.62944e+06	3.35478e+06	3.06102e+06	7.74983e+06	3821069	2.53048e+06	3.6448e+06	4223985	3.25112e+06	3.24044e+06	3.29412e+06	1.78078e+06
O00303	EIF3F	Eukaryotic translation initiation factor 3 subunit F	EIF3F_HUMAN	464961	467592	594319	373333	525941	403466	663146	412817	702111	570396	507362	400196	395630	482282	360916	379130	462598	251323	525784	340988	353007	377781	345318	364283	554655	606620	274868	389688	335946	665356	562448	498497	474130
O00329	PIK3CD	Phosphatidylinositol 4,5-bisphosphate 3-kinase catalytic subunit delta isoform	PK3CD_HUMAN	12886.9	23601.9	44020.7	2809.46	55725	12690.4	5618.91	2809.46	43989.1	37152.9	28902.7	39671.6	36777.9	43417.4	2809.46	30102.7	12443.9	27579	2809.46	2809.46	23838.5	18435	62107.7	28393.3	72277.4	35272.7	2809.46	45868.5	24324.6	2809.46	2809.46	2809.46	2809.46
O00330	PDHX	Pyruvate dehydrogenase protein X component, mitochondrial	ODPX_HUMAN	105682	58858.2	94089.8	23012.2	140345	145110	124227	119465	135857	93358.3	64334.6	83449.8	89197.5	100103	65379.4	204107	57635.8	60936.2	136920	59607.2	111250	123150	46024.4	113972	51064	64856.3	23012.2	78900.7	59980.5	78644.5	96758.7	78959.5	63256.1
O00339	MATN2	Matrilin-2	MATN2_HUMAN	41120.5	27022.5	24349.2	8407.63	20228.1	8407.63	8407.63	8407.63	8407.63	8407.63	39011.7	40800.4	8407.63	8407.63	8407.63	8407.63	162756	8407.63	8407.63	8407.63	8407.63	8407.63	16815.3	8407.63	8407.63	17431.2	81889.9	8407.63	56392.1	8407.63	8407.63	8407.63	8407.63
O00391	QSOX1	Sulfhydryl oxidase 1	QSOX1_HUMAN	75513.2	173204	147133	826338	57749.8	184048	131286	140861	128676	377541	183386	98487.1	340491	203591	272081	83821.9	115022	110798	245704	185703	109692	189226	127086	43081.9	429163	56027.5	244424	26122.9	919253	166199	142703	79510.1	103620
O00399	DCTN6	Dynactin subunit 6	DCTN6_HUMAN	43851.3	59134.2	29670.2	9909.33	21996.3	55870.8	9909.33	9909.33	68579	41667	77065.3	55910.2	9909.33	9909.33	42210.9	9909.33	31229.8	40286	34320.7	9909.33	33277.1	9909.33	72287.5	36578.1	99570.2	96955.7	9909.33	58791.1	9909.33	116587	39275.9	19818.7	9909.33
O00400	SLC33A1	Acetyl-coenzyme A transporter 1	ACATN_HUMAN	919.778	420.484	3793.05	2521.29	39304.8	6694.61	6203.07	420.484	420.484	420.484	1554.06	420.484	420.484	420.484	420.484	420.484	420.484	21146.5	1667.95	1431.92	987.713	420.484	420.484	4562.47	1283.44	420.484	420.484	38956.5	1053.89	2290.33	13033.5	840.969	2109.38
O00401	WASL	Neural Wiskott-Aldrich syndrome protein	WASL_HUMAN	74798.5	87184	67281.7	82090.9	50824	80873.8	96358.5	78733.9	49201.1	77910.8	59408.5	77716.5	116543	67247.3	56398.4	47428.1	77524.8	46546.6	77222.1	80929.4	48909.7	115525	75136.3	40491.2	56990.8	75797.5	92509.3	38020.1	63301.7	72030.6	61094.1	34903.6	65423.9
O00410	IPO5	Importin-5	IPO5_HUMAN	293043	131923	396531	184554	175579	319724	478539	186558	163665	302359	485330	128241	160560	163935	203944	194826	268687	151002	393586	208543	219890	178797	111928	441034	131738	223361	59123.9	384705	130913	142790	302056	302495	140848
O00411	POLRMT	DNA-directed RNA polymerase, mitochondrial	RPOM_HUMAN	1901.65	1901.65	6982.84	1901.65	42969.6	22266.8	43921.6	1901.65	1901.65	11314.3	1901.65	3803.31	1901.65	1901.65	1901.65	8815.01	1901.65	41669.6	26782.8	1901.65	5513.41	90658.2	1901.65	50993.6	1901.65	1901.65	1901.65	6111.45	1901.65	1901.65	1901.65	1901.65	6767.84
O00418	EEF2K	Eukaryotic elongation factor 2 kinase	EF2K_HUMAN	14150.8	7075.41	54657.1	7075.41	24345.7	22354.1	7075.41	7075.41	7075.41	7075.41	51634	7075.41	7075.41	7075.41	7075.41	7075.41	53293	27130.1	7075.41	7075.41	7075.41	7075.41	29414.6	7075.41	7075.41	7075.41	7075.41	15917.5	28873.7	7075.41	7075.41	16689.3	7075.41
O00422	SAP18	Histone deacetylase complex subunit SAP18	SAP18_HUMAN	337534	207634	428702	419795	239613	220695	360225	69761.7	364246	255520	414129	195823	323080	69761.7	374245	205003	257857	139523	307667	163094	294925	195326	139833	200347	638637	422872	175917	217903	246532	465315	375301	468593	173521
O00423	EML1	Echinoderm microtubule-associated protein-like 1	EMAL1_HUMAN	14272.1	30222.1	6550.83	49265.9	6550.83	36480.6	31400	87702.5	32318.9	39873.2	6550.83	50588.5	141659	6550.83	13101.7	6550.83	48302.7	38455.5	6550.83	6550.83	6550.83	165867	57052.9	6550.83	30385.1	14678.6	111982	17203	42257.6	6550.83	17833.4	6550.83	46175
O00425	IGF2BP3	Insulin-like growth factor 2 mRNA-binding protein 3	IF2B3_HUMAN	314726	6849.52	36227.6	59516.2	72998.7	6849.52	6849.52	6849.52	6849.52	6849.52	6849.52	6849.52	6849.52	171365	29071.8	361055	231358	6849.52	6849.52	6849.52	6849.52	6849.52	6849.52	6849.52	6849.52	6849.52	6849.52	14381.1	6849.52	6849.52	79992.2	13699	6849.52
O00429	DNM1L	Dynamin-1-like protein	DNM1L_HUMAN	556818	303716	640732	180273	445129	457257	863311	340058	173409	302178	490003	272530	211333	254154	337107	374995	176631	280960	355821	189865	420304	365532	208865	290838	172475	168053	189741	180292	210644	403982	1.38309e+06	324992	361882
O00442	RTCA	RNA 3'-terminal phosphate cyclase	RTCA_HUMAN	164081	90617	93053.8	108523	198069	279836	305234	27126.9	88862.1	252455	151868	116981	84104	106846	209770	169477	55878.9	192107	115468	77388.8	202990	88912	98486.2	103005	150326	191031	51663.5	480526	89482	91243.2	88964.8	229111	74500.9
O00443	PIK3C2A	Phosphatidylinositol 4-phosphate 3-kinase C2 domain-containing subunit alpha	P3C2A_HUMAN	57664.2	65252.6	30406.2	81288.8	52921	40302.1	58726.6	180600	76371.3	36097.9	41681.1	41793.7	99659	2988.79	2988.79	47224	5983.67	34211.2	20644.9	73556.1	28537.9	274353	5977.57	48447.6	52172.2	99539.8	2988.79	35205.4	152394	68834.5	43628.1	30844	31327.6
O00453	LST1	Leukocyte-specific transcript 1 protein	LST1_HUMAN	24859	24859	24859	252948	253642	24859	24859	24859	58653.7	24859	24859	81015.4	24859	68834.3	24859	24859	24859	90632.5	49718	24859	24859	96444.1	119623	83714.4	24859	24859	24859	24859	24859	95305	24859	24859	24859
O00459	PIK3R2	Phosphatidylinositol 3-kinase regulatory subunit beta	P85B_HUMAN	20571.2	1413.68	8892.39	1413.68	9482.87	9527.77	8558.2	1413.68	1413.68	28802.5	20416.9	1413.68	1413.68	1413.68	6340.54	1413.68	3646.04	7255.72	1413.68	1413.68	30057.2	1413.68	1413.68	7007.92	5575.93	2827.35	1413.68	9132.61	1413.68	1413.68	1413.68	12875.4	1413.68
O00461	GOLIM4	Golgi integral membrane protein 4	GOLI4_HUMAN	53912.2	223577	74739.4	219281	131332	75354.8	245155	424853	159049	100090	20772.7	8869.4	365961	230863	46383.7	169539	62281.7	150567	201942	222365	78429.1	357529	4434.7	83571.1	109779	181474	4434.7	60262.7	134475	191724	161814	111994	359240
O00462	MANBA	Beta-mannosidase	MANBA_HUMAN	22146.1	79919.5	105075	138501	60302.4	45353	55238.6	1308.85	62315.6	104078	87130	73373.5	57240.2	1308.85	59333.3	265782	31055.6	77978	54727.9	92948.6	25388.5	81380.6	67247.2	45439	69233.3	55385.5	4095.85	27440.8	100563	167652	246274	27789.6	2617.69
O00468	AGRN	Agrin	AGRIN_HUMAN	91164	395518	124078	317483	104920	173039	212898	193726	350553	287231	237493	115252	142663	72262.5	175695	84975	176879	56700.2	146187	149296	84796.3	144010	133846	159172	131171	91122.9	210790	48241.3	131889	109187	466215	114930	197656
O00469	PLOD2	Procollagen-lysine,2-oxoglutarate 5-dioxygenase 2	PLOD2_HUMAN	99466.7	19772.2	96110.1	143550	57732.9	178749	22912.7	92114	9886.1	184730	64734.5	23287.1	100371	406815	145325	55295.7	95246.1	72579.5	91286.1	108590	43155.8	78630.1	9886.1	76387.1	9886.1	62788.3	64511.2	55539.1	73949.2	110312	67318.3	20950	110327
O00471	EXOC5	Exocyst complex component 5	EXOC5_HUMAN	65834.5	45315.9	25731.1	50524.6	67379	60046.2	47791.2	58447.8	401.937	37211.4	52622.7	52326.4	401.937	803.874	40255.8	25330.2	40833.6	63080.1	50276.2	1150.98	47484.3	29099.9	44770.1	48236.2	51720.4	29492.4	44575.6	94243.2	28117.5	401.937	401.937	42385	29493.4
O00478	BTN3A3	Butyrophilin subfamily 3 member A3	BT3A3_HUMAN	3275.51	43962.8	43909.2	45514.1	51328.4	21949.7	17974.4	80664.8	57442.4	1637.76	42132.6	51041.5	10127.4	1637.76	51666.6	1637.76	1637.76	30541.8	1637.76	18756.2	43475.6	1637.76	59011.4	29524.9	36668.6	1637.76	1637.76	70330.8	1637.76	1637.76	12779.2	1637.76	1637.76
O00481	BTN3A1	Butyrophilin subfamily 3 member A1	BT3A1_HUMAN	6223.11	146804	95114.3	6223.11	151171	70127.9	59307.1	182416	12446.2	22883.8	115531	113989	78490.3	6223.11	54850.2	6223.11	103947	47828.3	51447.8	96955.3	43667.1	81866	88800.6	78714.6	53400.3	342312	6223.11	83395.8	6223.11	6223.11	6223.11	52643	6223.11
O00483	NDUFA4	Cytochrome c oxidase subunit NDUFA4	NDUA4_HUMAN	624782	851562	708931	845999	468836	393709	669651	1.17183e+06	1.08973e+06	644566	408447	704457	881851	555981	325866	1.17913e+06	437077	398555	878798	454431	566571	984597	695502	702635	1.13514e+06	740435	594064	332006	875014	1.115e+06	487345	422182	742882
O00487	PSMD14	26S proteasome non-ATPase regulatory subunit 14	PSDE_HUMAN	208878	238295	232488	527790	223869	254505	285925	663605	673693	297167	320107	202752	433611	498294	243066	268523	202296	177096	472493	363305	267102	785292	211140	206372	24053.1	446266	404552	208425	559931	562790	218672	276792	459578
O00499	BIN1	Myc box-dependent-interacting protein 1	BIN1_HUMAN	197579	236999	123640	14634.9	201772	60986.6	56481.5	597690	317681	100266	239176	181611	400873	418264	309875	105117	85464.2	59149.1	81187.8	107992	41164.7	248178	256939	29269.8	166321	73424.2	596705	79549.7	159224	173457	14634.9	67945	110968
O00505	KPNA3	Importin subunit alpha-4	IMA4_HUMAN	352038	125964	218043	173258	229530	267944	215037	147772	120956	190856	206893	127296	133610	124828	197957	200127	153147	162835	213047	111251	204459	186744	140394	146895	159389	154298	109055	198926	151882	77405.4	207973	155940	146700
O00506	STK25	Serine/threonine-protein kinase 25	STK25_HUMAN	37639.6	38541.3	20244.2	37992.5	32328.8	20464.3	26930.8	8795.49	29211.3	25851	35756.3	35063.9	42729.8	8795.49	34132.3	21811.3	22063.1	25330.6	24527.8	20432.6	30611.3	120770	28004.8	17940.3	46323.2	30208.1	29903.8	38588.7	42439.2	36981.9	17591	28977.9	31103.8
O00515	LAD1	Ladinin-1	LAD1_HUMAN	28206.4	37954.3	210315	18789.3	114911	195199	136418	7981.67	57464.4	122995	121510	144212	7981.67	203209	212177	108397	286466	120149	185783	37160.3	78779.7	81415.5	15963.3	60392.1	29126.3	126830	23157.7	93798.6	7981.67	23569.3	95155.5	119968	114280
O00519	FAAH	Fatty-acid amide hydrolase 1	FAAH1_HUMAN	83758.8	3114.38	3114.38	64559.8	29660.9	31193.3	403495	3114.38	3114.38	39076	29849.3	6228.75	13713.7	31932.2	3114.38	112093	19789.2	58521.2	23767.6	3114.38	22612.8	3114.38	3114.38	476518	133407	10240.8	30880.4	32343.4	3114.38	3114.38	3114.38	65402	78720
O00522	KRIT1	Krev interaction trapped protein 1	KRIT1_HUMAN	8049.72	86.2835	6121.61	86.2835	12922.8	7057.21	86.2835	86.2835	4445.85	10306.5	7441.99	86.2835	86.2835	86.2835	12208.2	172.567	9021.93	1849.79	4130.48	86.2835	6900.73	86.2835	86.2835	10147.4	86.2835	86.2835	86.2835	26042.6	5671.8	86.2835	86.2835	16637.3	86.2835
O00534	VWA5A	von Willebrand factor A domain-containing protein 5A	VMA5A_HUMAN	28661.9	215889	66274.9	87979	37877.2	143623	48652.2	168773	53542.6	123612	36221	201843	110750	93579.4	517697	2595.5	22926	181720	34654.7	85792.3	66033.1	112958	163763	40851.3	48902.5	75935.1	187640	83475	37755.7	46920.9	51082.7	10974.4	49851.3
O00541	PES1	Pescadillo homolog	PESC_HUMAN	109345	58946.6	141646	70215.4	87140.5	70185.9	182610	56457.2	97745.4	85471.3	129241	28161.8	20309.5	85997.6	54748.8	190744	120115	59693.9	129355	47386.4	120140	183394	32673.3	118531	39258.2	47920.8	23387.5	108433	37784.4	44603	151032	100833	140828
O00559	EBAG9	Receptor-binding cancer antigen expressed on SiSo cells	RCAS1_HUMAN	346414	565028	166762	393033	370678	144204	487441	70635	307546	385509	70635	270464	211124	768974	204790	237409	647350	264277	142713	141270	361591	365399	70635	252107	278721	191056	70635	248728	268032	500133	70635	380013	70635
O00560	SDCBP	Syntenin-1	SDCB1_HUMAN	93561.6	252336	187472	1.34767e+06	28277.6	351249	266257	458804	240409	178410	171525	217288	313445	498999	520834	158853	104894	166975	218479	268711	326808	200662	265353	158436	179061	136867	770660	77905.4	228757	264647	258450	110133	295453
O00562	PITPNM1	Membrane-associated phosphatidylinositol transfer protein 1	PITM1_HUMAN	34469.7	3294.94	3294.94	40085.5	42157.1	38132.6	20861.7	3294.94	45518.5	19231.1	22977.5	22026.9	3294.94	3294.94	43152.5	3294.94	21087.6	33836.3	3294.94	3294.94	25838.2	3294.94	21173	6589.89	9479.11	3294.94	3294.94	27080.5	3294.94	3294.94	38527.2	3294.94	3294.94
O00566	MPHOSPH10	U3 small nucleolar ribonucleoprotein protein MPP10	MPP10_HUMAN	11691.2	1	13991.2	0.5	35158.5	10576.3	36596.2	0.5	16898.1	9359.56	42870.3	0.5	0.5	10254.2	0.5	32371.4	5902.95	4750.27	10368.9	0.5	60687.9	0.5	0.5	17836.4	0.5	26046.7	0.5	40624.5	0.5	0.5	53750.2	22661.1	0.5
O00567	NOP56	Nucleolar protein 56	NOP56_HUMAN	193437	147363	239416	97313.3	96455.8	46110.6	164850	226757	316441	131510	263648	63518.6	187198	246152	114460	258909	102524	67983.5	161745	122757	205742	148712	165636	91507.7	107337	121298	99404.1	194604	90486.4	66243.7	178250	128066	149216
O00571	DDX3X	ATP-dependent RNA helicase DDX3X	DDX3X_HUMAN	1.21919e+06	589803	1.0769e+06	676670	1.2094e+06	1.24498e+06	1.26669e+06	708813	398592	1831091	961791	629586	651154	848935	541098	901775	594574	565665	1.08427e+06	773009	713286	1.6511e+06	510131	774454	702314	480187	440593	1.00427e+06	757149	465680	383626	1.31243e+06	752853
O00584	RNASET2	Ribonuclease T2	RNT2_HUMAN	36275.2	304770	118907	41446.4	59866.1	25858	173178	35328.3	223011	150055	195491	176186	218431	146132	47002.4	146664	25664.7	62059.8	80648.9	184596	53803.4	158130	104123	119108	277710	313922	141922	26126.5	536014	187444	155410	104755	51440
O00592	PODXL	Podocalyxin	PODXL_HUMAN	64121.8	1064.73	1.17602e+06	1064.73	1064.73	1064.73	1064.73	1064.73	1064.73	1064.73	1064.73	136314	256962	272710	1064.73	246924	222072	244131	190460	16866.5	1064.73	909614	1064.73	733976	39280.6	293622	1064.73	1064.73	1064.73	2129.46	2.18059e+06	170925	1064.73
O00625	PIR	Pirin	PIR_HUMAN	27817.6	46891.4	34214.6	28570.5	137948	36434.1	58140.3	38647.2	25150.2	119163	25343.8	24455.3	31463.1	10430.8	61420.2	42124.9	43094.4	32816.4	20861.7	52938.6	38385.9	86388.4	25543	32427.9	29506.6	52542.2	43018.4	107162	60969.4	150640	83592.2	59355.1	133016
O00629	KPNA4	Importin subunit alpha-3	IMA3_HUMAN	122710	6004.7	75172.6	6004.7	81365.2	84197.4	6004.7	6004.7	6004.7	57817.9	58339.3	20014.2	6004.7	6004.7	69485.7	28456	23304.7	40281.7	6004.7	12386.7	71404.4	6004.7	27128.8	25293.2	64524	42867	12009.4	52917.3	53847.1	36817.6	40589	43103.8	6004.7
O00635	TRIM38	E3 ubiquitin-protein ligase TRIM38	TRI38_HUMAN	10018.3	4447.55	4447.55	19666.2	32002.4	34640.5	27391.8	72467.9	4447.55	4447.55	54371.6	18085.1	29225.4	23587	11759	45706.6	13247.4	16276.9	31804.7	20556.1	8895.1	33662.6	29304.7	18306.5	4447.55	4447.55	4447.55	22677.5	23592.5	4447.55	4447.55	19027.2	28742.5
O00712	NFIB	Nuclear factor 1 B-type	NFIB_HUMAN	191443	153405	138143	67831.1	89717.9	83167.9	333104	336241	156067	231496	240321	222835	166841	116456	60231.2	278107	45274.8	44921.7	514937	127796	161335	334004	377762	124539	133690	277458	348990	86288.5	81054.8	22460.9	130159	50041.2	22460.9
O00743	PPP6C	Serine/threonine-protein phosphatase 6 catalytic subunit	PPP6_HUMAN	95071.8	118260	156998	130043	92065	81096.1	75779.9	23754.5	112502	72885.3	55349.5	92359.2	65390.7	333009	205013	55564.5	115888	96068.6	76974.8	31017.6	76509.5	76046.4	72166.1	70528.3	200822	149996	85991.3	163879	100603	302762	197758	152693	75384
O00746	NME4	Nucleoside diphosphate kinase, mitochondrial	NDKM_HUMAN	6604.73	6604.73	6604.73	6604.73	6604.73	6604.73	62701.2	6604.73	23072.7	26308.4	13209.5	6604.73	42444.8	6604.73	106141	6604.73	6604.73	6604.73	6604.73	129183	6604.73	6604.73	6604.73	116088	85014.4	6604.73	6604.73	37115	24937	25602.9	6604.73	98467.1	6604.73
O00748	CES2	Cocaine esterase	EST2_HUMAN	85329.9	30365.2	13129.1	13129.1	13129.1	13129.1	13129.1	13129.1	13129.1	53185.9	62417	13129.1	13129.1	13129.1	90995.1	13129.1	13129.1	26258.2	13129.1	13129.1	13129.1	13129.1	13129.1	13129.1	47274.4	13129.1	13129.1	31529.4	13129.1	6987839	13129.1	2.33399e+06	1.01519e+06
O00750	PIK3C2B	Phosphatidylinositol 4-phosphate 3-kinase C2 domain-containing subunit beta	P3C2B_HUMAN	1823.41	1823.41	1823.41	1823.41	3960.46	1823.41	27947	32509.4	1823.41	12281.2	1823.41	5174.87	1823.41	1823.41	1823.41	1823.41	1823.41	1823.41	17854.5	1823.41	1823.41	1823.41	1823.41	36160.3	1823.41	1823.41	1823.41	3646.82	16361.6	1823.41	1823.41	16170.9	10947.5
O00754	MAN2B1	Lysosomal alpha-mannosidase	MA2B1_HUMAN	65056.1	228450	218174	165806	235859	77205.8	172416	112814	296733	191977	190980	151429	303596	86075.5	191239	143969	120456	103140	101777	234761	103564	225086	138137	83626.7	285764	235431	87268.5	88485	261081	448927	253267	125953	40321.9
O00757	FBP2	Fructose-1,6-bisphosphatase isozyme 2	F16P2_HUMAN	5423.55	5423.55	5423.55	5423.55	5423.55	5423.55	5423.55	5423.55	5423.55	5423.55	5423.55	103169	197830	225816	56056.8	5423.55	5423.55	100286	5423.55	31039.4	5423.55	5423.55	5423.55	21442.9	496415	31290.3	183240	10847.1	5423.55	2185327	27531.2	124613	891481
O00762	UBE2C	Ubiquitin-conjugating enzyme E2 C	UBE2C_HUMAN	40047.4	6369.09	102447	6369.09	6369.09	140447	44184.7	6369.09	6369.09	68553.7	116554	6369.09	6369.09	6369.09	40079.3	6369.09	6369.09	6369.09	59875.3	6369.09	60621.3	6369.09	6369.09	23810.1	35055	28578.5	6369.09	44853.8	6369.09	6369.09	48109.6	12738.2	6369.09
O00763	ACACB	Acetyl-CoA carboxylase 2	ACACB_HUMAN	4139.93	1217.46	1217.46	1217.46	1217.46	1217.46	23921.7	253936	1217.46	1217.46	7733.36	71826.3	30418.9	1217.46	1217.46	1217.46	2434.92	1217.46	1217.46	15088.2	1217.46	1217.46	1217.46	5960.76	1217.46	1217.46	208482	1217.46	1217.46	51360.7	1217.46	38964.9	123249
O00764	PDXK	Pyridoxal kinase	PDXK_HUMAN	659095	799136	465003	493355	373870	497476	360421	455609	882289	246989	592543	672870	781356	583273	644722	374704	528568	414339	410088	715502	619357	698317	666954	183457	357410	749415	861591	554585	493725	510441	432686	186800	432284
O14495	PLPP3	Phospholipid phosphatase 3	PLPP3_HUMAN	16310.4	162519	11358.6	194841	94666.9	193743	87193.7	530193	158673	29713.9	86198.3	230859	174368	63484.3	37998.4	1309.57	47424.9	67542	75680.1	157614	1309.57	285705	309668	81015.4	2619.14	16760.3	399946	77044.6	88143.7	125239	69144.9	62101.8	194613
O14497	ARID1A	AT-rich interactive domain-containing protein 1A	ARI1A_HUMAN	38209.6	5015.63	33199	5015.63	30150.3	15649.7	35381	25481.5	5015.63	57975.6	25590.9	10031.3	5015.63	5015.63	32513.4	28456.9	45299.7	15494.1	58722.8	5015.63	45467.7	5015.63	29479.4	41099	23320.9	23395.6	5015.63	43563.4	5015.63	5015.63	17822	36090.5	56101.6
O14498	ISLR	Immunoglobulin superfamily containing leucine-rich repeat protein	ISLR_HUMAN	34227.1	321342	236418	339197	48826.4	40063	144198	161940	184240	81605.1	215117	80317.4	447731	220505	72875.5	45286.9	236011	213493	95482.8	187563	76651.8	172037	157186	137055	41902.3	168324	233868	42415.1	25763.3	126812	85196.1	16861.3	95289.1
O14523	C2CD2L	Phospholipid transfer protein C2CD2L	C2C2L_HUMAN	11759	11759	47187.5	49192.3	64258.2	50781.7	30902.9	78080.5	11759	41650.5	11759	11759	11759	50727	23518.1	51129.3	11759	11759	74732.8	11759	31728.1	65485.7	11759	69965.7	100828	11759	11759	30677.4	11759	54069.5	11759	57117.3	11759
O14530	TXNDC9	Thioredoxin domain-containing protein 9	TXND9_HUMAN	47823.5	28187.9	46387	36747.9	41427.3	36164.5	55097.6	3909.92	29260.8	53760	48469	22771	24362.4	50785.9	33940.1	26985.8	52387	88876.1	40600.3	51333.8	36489.8	39809.4	4375.42	37683.6	42882.8	59744.5	1954.96	45925.1	19284	30133.1	43254.6	50162.3	30331.2
O14548	COX7A2L	Cytochrome c oxidase subunit 7A-related protein, mitochondrial	COX7R_HUMAN	161652	79620.2	91167.2	28473.6	72251.8	39680.5	53177.1	71719.4	184418	137281	14236.8	45038.3	111503	210441	108128	100386	124648	39814.9	90106	60957.3	75972.9	110719	100593	80985.2	144790	155129	14236.8	90383	100051	276239	52452.7	74874	51264.4
O14558	HSPB6	Heat shock protein beta-6	HSPB6_HUMAN	231433	1.56598e+06	58215.6	341216	62741.7	101272	131233	3.29481e+06	1.95353e+06	297574	375053	992103	2.52922e+06	6935.7	1.21153e+06	13871.4	343265	380668	402007	2.05951e+06	527004	383899	1.03307e+06	79992	428323	585053	8841448	95599.3	816437	776176	216744	114842	217637
O14561	NDUFAB1	Acyl carrier protein, mitochondrial	ACPM_HUMAN	243293	210210	111923	44880.1	49178.9	63556.6	70693.9	186183	284510	84267.9	487974	114653	137659	116834	136299	147520	95588.7	63473.4	114194	236253	86999.1	8894.92	152529	115832	358105	260589	8894.92	77561.5	173830	342827	180855	130273	17789.8
O14562	UBFD1	Ubiquitin domain-containing protein UBFD1	UBFD1_HUMAN	251469	154842	349026	106440	132350	76015.9	137159	90218.6	196169	306524	467021	59665.1	119661	64058.8	197554	88820.5	297679	268208	86722.1	199809	157734	22794.8	131475	46333.2	348453	32774.2	11397.4	258445	75048.4	278106	407106	220422	62995.4
O14579	COPE	Coatomer subunit epsilon	COPE_HUMAN	302127	656210	284387	452198	354194	388574	324913	139859	477649	633065	326516	283332	715277	515454	372911	363745	237537	327712	245343	553576	340081	486110	376991	337117	579927	422132	297537	384154	341952	573350	340544	411868	448008
O14607	UTY	Histone demethylase UTY	UTY_HUMAN	15243.9	130.627	130.627	130.627	33481.9	19320.7	26520.3	130.627	130.627	18809.8	130.627	130.627	130.627	130.627	798.723	29652.5	8562.51	10428	261.254	130.627	13420	130.627	130.627	23539.1	10820.4	9513.44	130.627	9416.58	130.627	130.627	130.627	12685.9	130.627
O14617	AP3D1	AP-3 complex subunit delta-1	AP3D1_HUMAN	61721.2	64975.8	46497.7	58720.7	77421.6	82812.4	67327.2	78535.4	100857	46287.3	60487.3	82894.3	73964.9	70978.4	71378.1	53952.5	71717.5	66293.9	98018	70048.8	50082	76839.3	72725.2	69098.8	73165.2	52511.2	66124.2	115378	76939.6	40238.8	52693.2	36144.7	75005.4
O14639	ABLIM1	Actin-binding LIM protein 1	ABLM1_HUMAN	34857.8	4824.01	16899.6	4824.01	12701.8	15480.2	45833.5	68604.9	30393.8	42098	15378	30341	12453.3	4824.01	4824.01	41316.6	4824.01	21657.6	32202.7	49601.8	42705.9	24598.9	27701	9648.02	20125.8	39200.4	38307.5	24201.4	14792.5	4824.01	4824.01	32039.3	24536.8
O14641	DVL2	Segment polarity protein dishevelled homolog DVL-2	DVL2_HUMAN	74019	191.02	21064	191.02	14688.1	382.041	20114.5	191.02	18517.7	44613.4	191.02	191.02	191.02	191.02	7901.32	191.02	12501.5	9095.57	1980.83	191.02	20313.5	191.02	12344.3	25387.7	191.02	191.02	191.02	191.02	191.02	191.02	191.02	13738.8	191.02
O14646	CHD1	Chromodomain-helicase-DNA-binding protein 1	CHD1_HUMAN	26975.1	6052.32	27388.3	29022.9	28086.8	17261.7	46121	40518.3	57594	96964.8	47640.3	18924.3	6052.32	38201.1	214948	42045.1	241425	265058	40387.5	6052.32	54694.9	6052.32	32282.2	16992.6	19915.4	12104.6	6052.32	38213.5	118302	6052.32	17712.2	34720.1	23477.6
O14647	CHD2	Chromodomain-helicase-DNA-binding protein 2	CHD2_HUMAN	3840.59	40991.9	68082.2	99395.5	21136.5	11330.4	10003	3682.93	33992.9	37245.8	10780.4	168704	206758	133860	119973	105178	125028	104801	42093.8	183185	56055.8	211603	46394.5	78271.9	141634	115744	1841.46	60092.9	168228	1841.46	215249	48261	202547
O14653	GOSR2	Golgi SNAP receptor complex member 2	GOSR2_HUMAN	77403.4	194633	56644	198651	86593.8	66051.8	104654	84819.5	191822	200987	171853	75827.6	116071	189579	125718	95870.1	82550.6	84372.3	182115	167954	86307.3	121905	83119.6	73644	137772	151057	63043.2	135994	2944.78	238573	140703	67997.9	157875
O14656	TOR1A	Torsin-1A	TOR1A_HUMAN	44382.3	48449.7	21530.7	69025.4	68787.7	89185.2	84316.4	115018	61987.6	40859	15066.7	48979.6	75085.5	74636.8	40146.6	39221.5	24279.7	56648	49774.2	32733.5	38839.1	38671.8	59294.8	48869.4	74089.9	44771.9	70073.6	48914.1	63528.3	7533.33	38222.7	42608.1	50895.6
O14657	TOR1B	Torsin-1B	TOR1B_HUMAN	61064.9	45651.5	38365.9	100459	56910.6	55502.4	85223.2	133228	83077.4	26067.2	23076.3	46529.3	96944.1	201547	52174.7	36890.3	44730.6	34328.9	122595	44516.3	52116.2	75516.3	56705.1	66780.8	80732	34448.9	48474.7	45973.4	47591	82200.4	58309.6	34469.2	144421
O14662	STX16	Syntaxin-16	STX16_HUMAN	57192.5	85661.7	59913.6	94666.8	43989.4	63818.4	51176.4	67486.5	48610.6	106732	59895.3	60495.8	57143.8	15177.4	124663	97077	72883.9	61209	30354.8	71501.1	78661.1	131948	41658.5	81426.2	127223	105843	46423.2	35575.3	76805.2	77290.8	77827	81221.8	39732.7
O14672	ADAM10	Disintegrin and metalloproteinase domain-containing protein 10	ADA10_HUMAN	88418.7	215093	158708	252019	206853	213462	160553	301304	210772	198954	148290	239547	164709	271482	152073	184427	46859.4	64756.7	249415	144732	105792	296102	236566	136047	181004	182950	344502	176056	157144	218278	95710.1	163630	194473
O14681	EI24	Etoposide-induced protein 2.4 homolog	EI24_HUMAN	26333.3	168789	253222	125795	120342	208794	553746	157485	34824.6	390224	159779	122657	166690	21342.7	177444	296130	112208	157454	241982	154674	116303	184177	93221.4	162450	56161.6	34898.7	153202	124214	78321.1	267939	105444	197219	128930
O14727	APAF1	Apoptotic protease-activating factor 1	APAF_HUMAN	1842.86	1842.86	1842.86	1842.86	36314.3	13399.9	1842.86	1842.86	1842.86	25310.5	17192.7	14361.2	1842.86	1842.86	20343.3	1842.86	18274.6	23279.1	3685.73	1842.86	22072.9	1842.86	1842.86	1842.86	1842.86	1842.86	1842.86	36304.6	1842.86	1842.86	1842.86	24125.7	1842.86
O14732	IMPA2	Inositol monophosphatase 2	IMPA2_HUMAN	702288	180980	247185	78870.3	229932	70923.1	77458.6	54689.7	73618.9	161540	333139	29659.1	50205.6	196971	98956.3	78013.7	478426	48588.8	225947	213446	136317	126081	4797.84	480215	135671	173740	4797.84	405479	131280	9595.68	731966	268538	112677
O14734	ACOT8	Acyl-coenzyme A thioesterase 8	ACOT8_HUMAN	61153	9336.29	121672	91565.6	127294	173212	161069	9336.29	159532	352809	25644.8	9336.29	9336.29	83341.6	136013	191204	134081	71809.6	97308.6	9336.29	141422	174920	18672.6	118437	569476	247370	9336.29	129380	183497	171052	105663	152156	209358
O14735	CDIPT	CDP-diacylglycerol--inositol 3-phosphatidyltransferase	CDIPT_HUMAN	182806	291626	178544	97792.8	107390	147372	114632	219300	237618	220144	78644.1	110936	300915	168261	122133	160233	128676	128810	63925.2	135406	96691.4	103481	221453	80041.8	273738	221758	160730	112341	223900	315012	267366	81547.3	83129
O14737	PDCD5	Programmed cell death protein 5	PDCD5_HUMAN	497285	345073	277912	208681	197370	258120	317127	278258	270653	424589	358521	181829	353681	392661	264031	307566	150219	132884	267874	146873	205559	304740	206660	313363	322555	363467	410840	123033	421053	402537	366739	333560	235547
O14744	PRMT5	Protein arginine N-methyltransferase 5	ANM5_HUMAN	362340	370259	277749	283206	323315	319813	459347	583634	207904	313073	328035	253648	312470	524589	170950	251701	295894	271020	410346	290240	206463	333453	384102	264667	421550	395768	388725	164321	257303	185641	463393	274187	262502
O14745	SLC9A3R1	Na(+)/H(+) exchange regulatory cofactor NHE-RF1	NHRF1_HUMAN	145186	242841	131775	1.13095e+06	632172	663568	247859	225812	467906	414068	83015.3	237131	590592	998970	281384	517304	161797	1.16552e+06	590473	1.29162e+06	361173	735542	198710	323439	1586813	949410	397904	809302	391198	889132	405103	314340	537817
O14772	FPGT	Fucose-1-phosphate guanylyltransferase	FPGT_HUMAN	47888	3458.58	43477.6	3458.58	3458.58	10728.6	15502.7	3458.58	37673	3458.58	6917.15	3458.58	3458.58	3458.58	3458.58	3458.58	66085.2	69732.4	3458.58	3458.58	44540.2	3458.58	3458.58	23332	73905.9	58572.1	3458.58	14849.4	7260.58	19183.2	3458.58	10290.6	3458.58
O14773	TPP1	Tripeptidyl-peptidase 1	TPP1_HUMAN	422046	1.27113e+06	503506	1.10617e+06	785786	395089	705926	1.1089e+06	1.04123e+06	525908	416270	1.51372e+06	2.05537e+06	777389	842283	334041	692726	1.31487e+06	452340	1.24326e+06	386323	1.02649e+06	1.79501e+06	238412	1.61651e+06	1.03679e+06	1060533	283696	667283	2.20984e+06	730082	1.18375e+06	830121
O14776	TCERG1	Transcription elongation regulator 1	TCRG1_HUMAN	233444	57659.8	225185	113028	236983	167916	355316	79660.1	103227	415077	249284	113690	55057.9	70779.3	150443	176958	188780	142042	321223	100220	297251	126514	142046	234737	78870.4	63612.5	133743	188137	60162.6	41967	110285	269562	56770.3
O14786	NRP1	Neuropilin-1	NRP1_HUMAN	62326.1	69614.4	20338.4	46727.6	19601.7	26148.7	31051.3	109306	13245.9	38267.5	2965.69	86195.8	86041.8	234004	18384	59070.2	28169.3	20412.8	129201	32707.8	25662.6	94123	57214.8	26591.9	5931.38	33939.8	196194	24549.1	23848.7	21000.8	27181.5	2965.69	150781
O14787	TNPO2	Transportin-2	TNPO2_HUMAN	39021.9	66076.4	68908.8	69339.5	39101.5	69214.6	138148	61518.7	23678.8	95113.9	126173	101978	122210	261143	50200.7	265487	91011.5	82091.7	92726.2	115487	119513	89932	61109.7	116972	73821.8	45345.6	79146	60125.3	89758	17767.7	80416.8	102180	114330
O14791	APOL1	Apolipoprotein L1	APOL1_HUMAN	248878	239544	116632	3825.07	3825.07	3825.07	3825.07	7650.15	481796	139233	3825.07	3825.07	3825.07	3825.07	132714	3825.07	122592	3825.07	3825.07	207131	194816	3825.07	229458	77962.8	3825.07	3825.07	35192.6	3825.07	121061	147371	465276	3825.07	3825.07
O14795	UNC13B	Protein unc-13 homolog B	UN13B_HUMAN	11511.8	406.179	406.179	406.179	406.179	406.179	406.179	406.179	406.179	19248.6	406.179	406.179	61173.3	406.179	406.179	406.179	406.179	406.179	4531.48	406.179	10230.4	294374	406.179	17951.6	406.179	406.179	406.179	9450.36	11051.6	812.357	406.179	15129.5	406.179
O14802	POLR3A	DNA-directed RNA polymerase III subunit RPC1	RPC1_HUMAN	30811.7	5080.94	55373.4	5080.94	44468.1	27114.7	68850.9	5080.94	5080.94	52866.5	33522.7	5080.94	5080.94	5080.94	10161.9	5080.94	41696.4	14595.3	86374.3	5080.94	34482.8	5080.94	5080.94	43196.6	5080.94	5080.94	5080.94	34977.3	5080.94	5080.94	5080.94	41922.2	5080.94
O14818	PSMA7	Proteasome subunit alpha type-7	PSA7_HUMAN	1.04045e+06	1.1827e+06	1.11765e+06	1.08807e+06	960496	757092	1.06406e+06	905356	1.59386e+06	737966	972054	970655	1.22487e+06	1.58847e+06	1.30311e+06	897734	850188	580581	988618	1.34607e+06	632606	1.19557e+06	582548	928529	1.98457e+06	1.76714e+06	841873	795984	859776	2.56595e+06	1.40894e+06	1.0968e+06	1.0581e+06
O14828	SCAMP3	Secretory carrier-associated membrane protein 3	SCAM3_HUMAN	268803	335735	461596	218434	1054173	889807	1.0163e+06	213729	237338	930376	442660	305520	366246	556145	444136	339394	365704	336474	347384	341154	1.32756e+06	1099156	203724	652151	228362	380686	293746	548702	299697	365202	535524	231624	181212
O14832	PHYH	Phytanoyl-CoA dioxygenase, peroxisomal	PAHX_HUMAN	96817.1	3326.34	14046.3	8950.41	6652.68	18521.4	3326.34	3326.34	3326.34	67277.3	10061	3326.34	3326.34	3326.34	57220.1	42699.6	3326.34	23997.4	48199.5	3326.34	76571.1	91632.1	3326.34	62844.3	36979.9	27476.3	3326.34	23716.1	41058.9	737277	19442.4	225003	116793
O14841	OPLAH	5-oxoprolinase	OPLA_HUMAN	32489.8	130394	178041	44076.5	105738	30568.4	109626	93325.8	209207	250066	42788.1	59438.8	62538.6	79575.2	28419.7	40447.7	85648.9	59495.8	104505	78576.7	190306	118623	58411.4	52570.1	53262.7	50330.9	90319.9	86885.6	57872.5	174089	66453.8	159847	190754
O14874	BCKDK	] kinase, mitochondrial	BCKD_HUMAN	61580.5	50779.3	65984.5	97301.6	58321.8	99822.7	67288.8	40539.5	52749	43020.6	5830.51	62228.6	78668.3	145850	88382.8	56568.3	81521.5	124126	110680	102990	61287.5	162735	54214.2	51344.6	71405.3	48074.9	50427.9	67449.8	48943.4	208101	62062.6	103603	242383
O14879	IFIT3	Interferon-induced protein with tetratricopeptide repeats 3	IFIT3_HUMAN	3456.42	3456.42	81444.9	38443.3	240880	114080	136028	3456.42	117014	139945	136335	135514	151335	301394	70092.3	60585.1	3456.42	55906	105906	79711.5	83733.3	211422	75942.6	227383	6912.84	57608.1	275052	117520	74340.1	3456.42	72044.9	3456.42	3456.42
O14880	MGST3	Microsomal glutathione S-transferase 3	MGST3_HUMAN	655295	683427	454364	1.28601e+06	441558	922659	1089947	1.01852e+06	712414	275818	475668	1.30163e+06	1.02196e+06	883698	386172	818577	803067	497561	642738	685742	1.18213e+06	1.21354e+06	368631	442182	843957	738950	1.83317e+06	483975	603390	912171	910158	291120	311482
O14896	IRF6	Interferon regulatory factor 6	IRF6_HUMAN	37175.9	27742.3	104530	41345.2	35736.7	67754.1	136178	6808.75	58781.7	100106	132615	28925.5	38933.8	13617.5	71461.6	54572.6	216320	74715.1	37551.2	58911.2	56616.2	37710.4	29306.3	29130.2	163650	57098.5	34938.6	115110	41880.3	18099.3	48308.6	22215	24363.2
O14907	TAX1BP3	Tax1-binding protein 3	TX1B3_HUMAN	339470	583352	278214	621525	122315	119454	7702.33	471308	601817	432557	221729	299611	433672	390715	183987	353002	300682	202495	375934	324454	276543	588180	183527	244028	406349	794862	477515	88949.3	190215	299535	379627	128177	292530
O14908	GIPC1	PDZ domain-containing protein GIPC1	GIPC1_HUMAN	85553.7	19876.5	54024	25701.6	7294.41	7294.41	7294.41	7294.41	20061.4	7294.41	7294.41	7294.41	7294.41	7294.41	66293.2	7294.41	32742.7	16939.3	7294.41	7294.41	155892	7294.41	7294.41	24852.5	21558.5	32813.8	7294.41	7294.41	26123.9	7294.41	14588.8	14936.7	7294.41
O14920	IKBKB	Inhibitor of nuclear factor kappa-B kinase subunit beta	IKKB_HUMAN	22219.9	16834.4	24754.6	16086.9	47179.2	32423.8	92086.9	25742.9	7893.28	17925.1	23848.3	32237.8	15096.5	43921.1	19770.1	23285.8	16844.4	27118.6	31476.8	30116.8	31246.5	30209.6	24627.8	23095.2	17108.2	10988.2	33995.5	31010.4	27416.5	3946.64	9524.93	30728.7	25318.8
O14925	TIMM23	Mitochondrial import inner membrane translocase subunit Tim23	TIM23_HUMAN	190863	188091	326231	246880	198922	130868	143983	7825.96	111958	132145	134804	15651.9	7825.96	242470	146240	177371	128261	105615	267649	255512	82095.9	265487	24095.4	159776	204327	245386	7825.96	132643	63167.4	564456	179639	279797	224585
O14929	HAT1	Histone acetyltransferase type B catalytic subunit	HAT1_HUMAN	221395	72814.8	111773	77636	93970.9	58796	116536	7551.48	124874	90254	215091	53249.3	62665.5	15103	141995	93512	74537.7	59534	228103	173231	85332.5	27982.9	74937.2	99249.5	159191	119711	7551.48	145046	51130.9	72458.7	126758	89237.3	106611
O14933	UBE2L6	Ubiquitin/ISG15-conjugating enzyme E2 L6	UB2L6_HUMAN	5550.7	1058.96	36102.8	1058.96	57054.3	15107.9	1058.96	1058.96	1058.96	33225.3	43268.5	4801.44	1058.96	1058.96	56109.5	1058.96	11325.6	24073.4	1058.96	1058.96	31001.4	1058.96	1058.96	25259.5	157882	95589	1058.96	108238	10819.3	2117.91	7883.72	32692.4	1058.96
O14936	CASK	Peripheral plasma membrane protein CASK	CSKP_HUMAN	39762.6	82103.6	98320.7	130063	94882.6	135283	195498	91471.8	88120.4	227349	116448	90324.2	75938.1	83660.1	99172.8	124290	69183.8	55771.1	206070	122631	50781.7	198992	61179.3	62691.8	50014.4	84899.8	83390.7	100269	70043.8	48028.3	46883.9	75516.3	160390
O14939	PLD2	Phospholipase D2	PLD2_HUMAN	12554.5	2992.61	10290.6	2992.61	19423.9	20931.4	29521.9	12007.8	2992.61	9061.44	2992.61	2992.61	2992.61	2992.61	2992.61	27503.2	15951.5	2992.61	110595	2992.61	10991.9	74642.8	2992.61	58179.6	2992.61	34270.6	2992.61	5985.21	20890.2	2992.61	2992.61	2992.61	2992.61
O14949	UQCRQ	Cytochrome b-c1 complex subunit 8	QCR8_HUMAN	68244.8	6990.06	449972	228940	197177	108600	15688.4	9497.39	14143.1	638732	771.414	771.414	771.414	771.414	401431	771.414	249019	224665	7358.83	7556.62	408648	255006	771.414	66399	68523.5	6939.22	771.414	192305	1542.83	206711	3186.7	624100	2181.85
O14950	MYL12B	Myosin regulatory light chain 12B	ML12B_HUMAN	3.68768e+06	5262124	2.33282e+06	4732067	3564249	2890014	3775240	4.70425e+06	8354942	8623764	2571021	4847206	8999897	7.96865e+06	7.14532e+06	4608703	2.3027e+06	2.74438e+06	3177851	5173859	5493123	9127527	3.39371e+06	3508687	7290075	9906380	5557435	2962553	3.63041e+06	12001350	4.99271e+06	3698479	4462691
O14960	LECT2	Leukocyte cell-derived chemotaxin-2	LECT2_HUMAN	1615.31	1615.31	12730.5	29668	15102	22288.2	1615.31	1615.31	1615.31	1615.31	3230.61	30545.4	61315.9	1615.31	1615.31	23702.6	24937.1	23282	1615.31	1615.31	16626.3	1615.31	1615.31	16771.5	1615.31	16621.2	11646.2	1615.31	39413.2	1615.31	1615.31	1615.31	38782.5
O14964	HGS	Hepatocyte growth factor-regulated tyrosine kinase substrate	HGS_HUMAN	136768	131465	64237.9	177890	229167	172845	141381	32119	391237	154684	253722	285918	231764	310617	141883	142032	156839	151725	159238	219323	102798	431660	250087	173634	220906	252388	283231	85517.8	292210	32119	264670	147999	237331
O14966	RAB29	Ras-related protein Rab-7L1	RAB7L_HUMAN	44165.5	102298	61755.8	65586.8	85376.1	49958.7	106741	138952	158482	79287.4	88626.5	136821	109097	254197	32128.1	102258	66499.4	59417.6	109682	85124.7	40802.6	180596	103815	108430	164794	173330	210662	68244.4	100830	126012	59452.7	50133.6	113535
O14972	VPS26C	Vacuolar protein sorting-associated protein 26C	VP26C_HUMAN	34723.2	78172	72143.2	19776.5	47913.2	48300.7	55591.3	94015.2	98916.5	27226.2	77669.8	62222.5	90087.4	23622.9	36307.7	21380.5	43401	37982.6	38047.5	67877.3	32945.9	19479.9	95284.8	43029.2	102997	58335.1	16556.2	53950.8	65363.7	292044	77772	8202.7	87803.1
O14974	PPP1R12A	Protein phosphatase 1 regulatory subunit 12A	MYPT1_HUMAN	124084	99214.9	77668.8	116918	272662	134799	115168	144841	128445	460232	167645	136699	142091	205682	57225.4	146230	114767	84670.8	97603.9	23314.8	116595	175389	122371	86669.7	142003	104467	81193.1	146929	83943.2	11657.4	35933.4	112873	194865
O14975	SLC27A2	Very long-chain acyl-CoA synthetase	S27A2_HUMAN	89237	127089	6963.78	6963.78	22647.8	6963.78	6963.78	6963.78	6963.78	6963.78	6963.78	116718	6963.78	6963.78	24266.7	6963.78	34182.2	6963.78	116702	6963.78	6963.78	6963.78	6963.78	58994.9	6963.78	6963.78	6963.78	13927.6	6963.78	122057	6963.78	197396	209637
O14976	GAK	Cyclin-G-associated kinase	GAK_HUMAN	47943.2	43663.8	41980.9	53096.5	74304.9	29250.4	68187.3	36503.2	32983.3	60578.6	35074.1	59358.5	54555.8	104607	33543.4	57054.1	27323.5	25287.7	53465.6	36588.3	35686.4	69333.3	39294.9	42621.9	18308.5	23087.9	41217.3	58820.3	94357.1	94015.6	7914.8	53205.2	63667.9
O14979	HNRNPDL	Heterogeneous nuclear ribonucleoprotein D-like	HNRDL_HUMAN	1.17015e+06	900646	1.59346e+06	1.04054e+06	1.14933e+06	946710	1.42373e+06	773207	551604	2565364	1.17363e+06	697635	860934	812693	687356	2683422	1334555	709163	2.34915e+06	615744	1.49937e+06	923797	1111926	1.33195e+06	1.42549e+06	1239504	844798	926484	905914	309645	795790	1.61486e+06	650898
O14980	XPO1	Exportin-1	XPO1_HUMAN	142607	92517.3	155716	110450	142169	178349	237484	138495	68262.7	65147.5	227009	118606	119534	172089	126859	269366	164461	107232	296850	85177.8	152246	185466	120709	321504	106472	120982	95748.1	155488	137023	38501.2	86382.3	106257	210663
O14981	BTAF1	TATA-binding protein-associated factor 172	BTAF1_HUMAN	57066.2	245.552	47655.9	632.865	64802.4	47343.2	83718.6	245.552	245.552	39918.1	27160.6	245.552	245.552	10217.9	85122.5	32188.9	40946.5	44058.4	92434.3	245.552	25057.6	8836.42	245.552	62446.3	361273	207289	99342.8	58467.4	6107.57	491.104	98577.4	178804	19344.8
O15013	ARHGEF10	Rho guanine nucleotide exchange factor 10	ARHGA_HUMAN	12312	1695.05	8674.81	11284.6	16903.3	8138.95	3390.11	1695.05	1695.05	25764.8	54902.6	8117.24	1695.05	1695.05	19262	1695.05	34557	3958.19	16176.8	1695.05	3966.46	1695.05	7832.35	8260.44	6387.05	1695.05	1695.05	1695.05	1695.05	1695.05	4036.34	12754.3	1695.05
O15020	SPTBN2	Spectrin beta chain, non-erythrocytic 2	SPTN2_HUMAN	87209.7	67566.1	53674.4	131340	107509	117079	201007	339400	43062.2	65645.5	95905.7	110007	49310.7	66182.6	66141.1	183896	78409.7	54301.6	146215	70707.9	105386	90739.5	137806	66037.3	96100.8	71816.9	169547	116554	131143	206760	50355.9	108514	138870
O15027	SEC16A	Protein transport protein Sec16A	SC16A_HUMAN	69225.9	14339.5	57948.8	103292	123501	182616	132582	119022	10861.4	211588	55533.7	83006.4	268299	304182	104878	98057.9	34488.3	155915	142655	25653.6	101022	95653.7	107501	118091	153277	64277.6	5430.7	132767	165684	67123.2	5430.7	76076.1	258162
O15031	PLXNB2	Plexin-B2	PLXB2_HUMAN	108953	89711.4	102116	297828	190821	220748	95249.9	127896	166961	147584	91346.6	184387	191320	114458	49127.5	328499	96727	151144	275016	206713	133468	299104	205389	119972	152722	108886	244771	160874	179522	219543	130939	73501	194660
O15037	KHNYN	Protein KHNYN	KHNYN_HUMAN	10814	2915.05	8723.37	2915.05	16511.2	8224.06	16258.4	2915.05	2915.05	17813.8	2915.05	2915.05	2915.05	2915.05	15321.3	2915.05	2915.05	2915.05	2915.05	2915.05	8219.69	2915.05	2915.05	5830.1	2915.05	2915.05	2915.05	8048.39	8131.07	2915.05	2915.05	11084.8	2915.05
O15040	TECPR2	Tectonin beta-propeller repeat-containing protein 2	TCPR2_HUMAN	3130.88	3130.88	3130.88	12699.6	14401.4	11703.4	45742.3	3130.88	3130.88	3130.88	8466.16	11660.5	3130.88	3130.88	3130.88	3130.88	9211.99	3130.88	14625.3	3130.88	3130.88	3130.88	3130.88	3130.88	22654.3	3130.88	3130.88	10243.5	3130.88	3130.88	6261.76	3130.88	3130.88
O15042	U2SURP	U2 snRNP-associated SURP motif-containing protein	SR140_HUMAN	187327	27186.4	144263	54514.4	148915	104686	226256	76820.4	64673.6	198154	215377	70181.8	45104.2	317914	86947.5	448275	156820	97955.5	224431	38697.1	195175	12629.6	84561.1	183354	26968.4	27241	1076783	157968	46482.2	26141.1	61561.1	185647	326017
O15047	SETD1A	Histone-lysine N-methyltransferase SETD1A	SET1A_HUMAN	40518.2	11174	49230.8	37619.4	45090.8	28309.3	121145	64206.9	85810.1	170058	48746.6	38032.3	37760.6	11174	32783.4	51803.2	46394.4	22348	41355.4	64032.7	47085	11174	78398.2	44111.1	62725.1	38649.5	11174	38977.5	11174	11174	37597.2	44163.2	34378.2
O15061	SYNM	Synemin	SYNEM_HUMAN	55182	96138	45116.5	91074.9	27431.7	65486	80195.8	362963	166531	1.55347e+06	58413.9	115642	149701	8494.55	117647	4247.27	54976.1	25480.1	66367.8	93906.5	52301.3	81133.1	203111	23679.4	45643.5	70597.2	346446	73651.4	69593.2	105956	107313	4247.27	4247.27
O15066	KIF3B	Kinesin-like protein KIF3B	KIF3B_HUMAN	94.9757	94.9757	103841	8724.54	2324.87	97092.9	5564.27	94.9757	94.9757	94.9757	5673.65	189.951	94.9757	94.9757	94.9757	94.9757	144034	544472	94.9757	94.9757	72724.4	94.9757	622682	5940.18	7428.38	94.9757	2.04442e+06	2969.87	181203	94.9757	801817	94.9757	1045.13
O15067	PFAS	Phosphoribosylformylglycinamidine synthase	PUR4_HUMAN	100469	72357.4	195930	47707.3	86135.6	42549.5	64074	84946.9	73611.4	99142.6	96169.8	86040.6	53080.4	79815.6	73269.5	16923.4	178626	65540.3	73305.6	36766.8	93083.7	58019.7	60026.9	54551.9	105183	23644.9	70552.9	107170	39311.6	124883	81062.5	136199	7420.5
O15075	DCLK1	Serine/threonine-protein kinase DCLK1	DCLK1_HUMAN	26286.4	209183	70985.6	150777	43804.8	41632.3	64413.8	374528	210087	34501.9	36250.2	99412.6	141391	3405.3	19545	14352.6	36662.4	36434.3	92103.9	210128	47945.3	183780	173191	43165.5	80940.8	41746.9	339085	6810.6	32252.9	30631.8	45857.3	388552	41182.6
O15084	ANKRD28	Serine/threonine-protein phosphatase 6 regulatory ankyrin repeat subunit A	ANR28_HUMAN	15348.3	9597.56	20234.4	14317.5	59376	28890.7	35880.7	38730.3	3568.84	48567.8	33412.1	36388.2	23199.4	60129.8	17048.5	41069.1	20502.8	7137.68	24232.2	26639.1	22912.5	41498.2	51277.2	37818.4	48063.9	3568.84	3568.84	34444.5	3568.84	116504	13453.6	28498.7	33911
O15085	ARHGEF11	Rho guanine nucleotide exchange factor 11	ARHGB_HUMAN	30519.8	59857.9	21084.9	6911.17	55067.7	21012.5	44259.4	39545.7	3455.58	70951.6	21901.9	11827	3455.58	44456.6	29828.1	26418.9	20064.5	17006	31990.7	3455.58	22932.5	56694.3	35927	33478.9	22705.4	47333.9	3455.58	14526.1	16411.4	28727.9	3455.58	22465.9	3455.58
O15091	PRORP	Mitochondrial ribonuclease P catalytic subunit	MRPP3_HUMAN	62436.4	33619	34412.7	18384.7	46104.7	14836.7	57000.3	42918.6	1378.12	23275.6	28750.1	1378.12	19615.4	26127.7	26962.4	17428.8	51482.3	18847.6	59579.6	12714.9	35544.6	57730.4	26988.3	22430.8	15169	36387.7	2756.24	19213.1	35124.9	12621.9	15097.4	23805.8	54111.1
O15111	CHUK	Inhibitor of nuclear factor kappa-B kinase subunit alpha	IKKA_HUMAN	22568.5	19738.9	26911.9	26257.8	53211.8	39708.5	31283.1	41223.2	13262.1	22449.3	31552.4	41220.1	52314.7	104559	23201.1	90428.6	8841.98	17568.8	54078.2	26682.2	29879.3	149630	22538.3	34767.3	359274	18318.1	22429.2	27682.8	66400.1	14515.3	8738.78	46672.4	80520.3
O15116	LSM1	U6 snRNA-associated Sm-like protein LSm1	LSM1_HUMAN	171852	148580	333993	244544	169584	166044	151486	131701	289547	220743	421464	186738	222779	96282.9	226099	238949	182642	100312	176234	130414	117230	155376	89671.5	120116	453714	272382	182957	210649	256160	271607	188525	673017	63243.1
O15117	FYB1	FYN-binding protein 1	FYB1_HUMAN	1347.06	11212.7	4220.03	6860.63	43399.5	9527.68	11551.3	15048.8	19816.7	2694.12	1347.06	11658.9	1347.06	1347.06	1347.06	3287	3698.62	9229.41	6634.04	1347.06	3296.81	1347.06	20401.6	8515.46	15440.1	7098.55	1347.06	19251.8	6718.08	1347.06	1347.06	105839	1347.06
O15118	NPC1	NPC intracellular cholesterol transporter 1	NPC1_HUMAN	98211.4	64163.4	62401.8	96563.5	88203.5	100585	185083	65010.5	83507.5	77948	106591	75490.9	69974	109484	79307.6	78163.1	51001.7	60063.9	86221.7	77002.9	71234.8	164861	72707.2	42183.1	25263.6	91717.5	105404	35917.2	120411	110402	120733	27433	83756.4
O15120	AGPAT2	1-acyl-sn-glycerol-3-phosphate acyltransferase beta	PLCB_HUMAN	50298.5	10559.1	30184.4	10559.1	10559.1	10559.1	10559.1	103256	10559.1	133046	10559.1	10559.1	10559.1	10559.1	80800.9	10559.1	29067.4	10559.1	10559.1	10559.1	71193.2	10559.1	21118.1	21892.2	59899.7	46198.3	10559.1	32304.8	21412	10559.1	10559.1	86055.5	10559.1
O15126	SCAMP1	Secretory carrier-associated membrane protein 1	SCAM1_HUMAN	26830.8	23026.3	139905	3417.53	264954	6835.06	3417.53	3417.53	3417.53	421471	20676.9	3417.53	3417.53	3417.53	75171	3417.53	99115.6	143432	11510.3	3417.53	57645	3417.53	29431.8	60158.2	249567	179350	3417.53	37139	8603.52	3417.53	13224.4	22806.9	3417.53
O15127	SCAMP2	Secretory carrier-associated membrane protein 2	SCAM2_HUMAN	81938.6	144936	273804	270615	79602.9	185108	47847.7	156692	83073.8	126269	42920.5	207259	218083	180650	158556	206685	123047	192436	133726	144871	241221	273893	177642	124552	288139	219003	174434	175238	201638	111339	119956	165300	130029
O15143	ARPC1B	Actin-related protein 2/3 complex subunit 1B	ARC1B_HUMAN	207069	554240	191632	327929	309171	198647	206294	198716	474030	159681	131011	329706	455608	473763	296299	208028	235839	362362	188165	355742	246521	450912	374266	266965	640422	542388	226821	255961	304718	282765	345162	168793	369394
O15144	ARPC2	Actin-related protein 2/3 complex subunit 2	ARPC2_HUMAN	1.35701e+06	2.14452e+06	1.06483e+06	1.70012e+06	1.71789e+06	1.08537e+06	1.09419e+06	1310410	2.70458e+06	620901	1.26571e+06	1.53231e+06	1.92905e+06	1850759	998104	1.29942e+06	1.01174e+06	959743	1.34201e+06	1569841	958338	1.84062e+06	1.67324e+06	1.05299e+06	2.74536e+06	2.09948e+06	1.14355e+06	1.06647e+06	1.20564e+06	1.75192e+06	1.53134e+06	848280	1.22356e+06
O15145	ARPC3	Actin-related protein 2/3 complex subunit 3	ARPC3_HUMAN	68172.7	118714	195613	210751	274428	148013	177529	116006	48548.4	705443	94813.5	236963	79949.1	1.76607e+06	481392	103783	120643	258170	136844	85411.4	222303	263516	91185.2	114829	134831	64858.8	380566	285379	103631	95518.1	77434.9	252288	282589
O15155	BET1	BET1 homolog	BET1_HUMAN	92283.8	86727.8	108405	132363	54452.4	83711.1	52036.1	13649.3	189343	53808.8	98870.6	91046.9	99756	73190.5	105368	77099.3	67871.3	69186	13649.3	27298.7	47165.5	110462	13649.3	54441.5	13649.3	74369.4	13649.3	72413.2	61846.1	13649.3	91416.8	70130.3	13649.3
O15156	ZBTB7B	Zinc finger and BTB domain-containing protein 7B	ZBT7B_HUMAN	38226.6	161.42	15177.1	5479.65	18370	28376.4	34412	161.42	9680.87	34254	322.839	161.42	161.42	161.42	19961.9	23361.2	44023.8	25129.9	161.42	161.42	67474.7	161.42	161.42	34448.4	28784	56732.9	161.42	28307.1	161.42	161.42	161.42	33226.4	161.42
O15160	POLR1C	DNA-directed RNA polymerases I and III subunit RPAC1	RPAC1_HUMAN	221662	209898	367270	183175	263910	212060	301497	75293.6	279915	286367	448473	37871.8	234580	190403	154785	250870	270678	174304	222584	149889	246608	279258	80041.1	263839	287170	255964	41036.7	272040	173730	275939	283592	162092	139264
O15162	PLSCR1	Phospholipid scramblase 1	PLS1_HUMAN	1254.07	1254.07	1254.07	1254.07	61718.7	46160.9	1254.07	1254.07	1254.07	251606	1254.07	1254.07	1254.07	1254.07	245514	1254.07	1254.07	31643.6	1254.07	1254.07	104317	1254.07	1254.07	13312.9	1254.07	2508.15	1254.07	115896	1254.07	1254.07	1254.07	49891.7	1254.07
O15164	TRIM24	Transcription intermediary factor 1-alpha	TIF1A_HUMAN	84693.3	5289.49	35281.9	5289.49	37865.6	46342.6	114506	5289.49	5289.49	43089.9	86669.6	5289.49	5289.49	18204	25594.8	27632.1	36893.7	13207.4	94768.1	5289.49	50485.2	5289.49	10579	75465.6	23897.6	5289.49	5289.49	25312.5	32214.8	5289.49	5289.49	33697.1	5289.49
O15173	PGRMC2	Membrane-associated progesterone receptor component 2	PGRC2_HUMAN	1.24118e+06	2.49507e+06	1.35359e+06	1.712e+06	1.276e+06	1.09264e+06	1.19416e+06	2.88425e+06	2142243	1909711	1.96026e+06	1.36246e+06	3.94088e+06	1.7285e+06	1.61991e+06	1608278	857309	1.77506e+06	1.24909e+06	2.08012e+06	1.24807e+06	1.69587e+06	1.47908e+06	972638	1.99264e+06	1.82485e+06	3.31257e+06	1.66956e+06	1.25193e+06	5.41569e+06	1.40926e+06	2.16807e+06	1.53602e+06
O15211	RGL2	Ral guanine nucleotide dissociation stimulator-like 2	RGL2_HUMAN	24569.6	1029.31	1029.31	58119.4	20147.7	17538.5	19992.4	82429.2	1029.31	82527	23345.9	29591.3	1029.31	1029.31	24245.9	1029.31	29884.7	10076.9	47279.3	1029.31	2058.62	1029.31	39374.1	33338.4	54145.7	1029.31	1029.31	13291.5	30550.8	1029.31	1029.31	16185.6	26511.4
O15212	PFDN6	Prefoldin subunit 6	PFD6_HUMAN	126830	74638.1	118247	268489	104175	56885.8	115802	15914.7	152924	146494	268559	84371	106533	205811	55054.1	100363	50321.2	47153	75439.7	74201.8	97143.2	1.63309e+06	31829.4	72528.4	246010	243677	75300	40865.2	42893.4	193570	131839	154653	46959.8
O15213	WDR46	WD repeat-containing protein 46	WDR46_HUMAN	57344.2	12086.5	35430.8	12086.5	24173	61514.6	62298.6	12086.5	37911.9	58188.6	88805.9	12086.5	12086.5	12086.5	12086.5	39041.6	31120.1	12086.5	31981.8	12086.5	35404.4	12086.5	12086.5	45612.3	12086.5	25304	12086.5	51009.5	12086.5	12086.5	64778.8	31940.8	12086.5
O15217	GSTA4	Glutathione S-transferase A4	GSTA4_HUMAN	5789.31	151432	5789.31	5789.31	5789.31	5789.31	5789.31	400259	5789.31	88132.4	5789.31	5789.31	68783.7	5789.31	5789.31	52147.1	5789.31	85797.9	5789.31	23736.2	11578.6	33795.9	5789.31	33178.2	43623	19967.1	5789.31	5789.31	5789.31	5789.31	5789.31	256391	5789.31
O15226	NKRF	NF-kappa-B-repressing factor	NKRF_HUMAN	16687.4	6778.59	56524.9	6778.59	21043.7	23563.7	71884.4	6778.59	6778.59	30555.1	51783.3	6778.59	6778.59	6778.59	6778.59	48111.1	17890.3	6778.59	38838.3	6778.59	28523.6	6778.59	6778.59	31543.2	6778.59	6778.59	6778.59	20739.7	6778.59	6778.59	6778.59	13557.2	6778.59
O15228	GNPAT	Dihydroxyacetone phosphate acyltransferase	GNPAT_HUMAN	37375.1	1021.36	38118.1	20451.8	39509.1	47228	55691.8	1021.36	1021.36	74816.5	1021.36	1021.36	31093	2042.72	51017.7	1021.36	37553.7	38418.5	61819.8	1021.36	18475.8	1021.36	1021.36	43828.2	51322.1	64711.5	1021.36	12472.3	71565.7	1021.36	44271.9	54331.1	101560
O15229	KMO	Kynurenine 3-monooxygenase	KMO_HUMAN	32632.3	7315.95	7315.95	46636	20426.7	14631.9	22557.7	7315.95	57910.3	17016.3	7315.95	24054	7315.95	215781	7315.95	7315.95	7315.95	89907	7315.95	56143.2	7315.95	7315.95	38204.2	24329.4	29558.3	7315.95	7315.95	20771.6	32169.6	397621	7315.95	123691	263712
O15230	LAMA5	Laminin subunit alpha-5	LAMA5_HUMAN	85839.3	438552	62192	159052	52663.2	120707	75448.8	290959	146231	95279.3	120363	110322	129606	38739.4	78118.4	43941.5	83419.6	51653.4	199812	76521.2	59947.1	179039	158624	92619.3	524092	107229	194993	12094.5	209055	42641.3	98175.1	17635.6	199595
O15231	ZNF185	Zinc finger protein 185	ZN185_HUMAN	109309	20482.7	21345.6	32784	34891.9	52150.6	6447.56	12652.2	19320.9	172025	26930.3	62736.6	19902.5	57033.9	75340.6	111267	38072.7	21372.2	51458.4	22478.9	30732.4	4183.42	17782.4	7793.69	20931.9	97022.2	18436.6	34964.1	17305.4	3567.57	8576.08	33392.7	22484.7
O15234	CASC3	Protein CASC3	CASC3_HUMAN	37011.4	1576.74	20746.9	28874.9	39058.8	27411.5	5932.83	1576.74	1576.74	68252.2	21093.1	3153.48	1576.74	7023.74	17265.1	1576.74	23673.8	1576.74	1576.74	23325.3	25951.9	5586.84	15359.6	26805.3	22431.2	25514	1576.74	20247.5	1576.74	1576.74	15405.9	29354.6	27126
O15235	MRPS12	28S ribosomal protein S12, mitochondrial	RT12_HUMAN	29202	803.13	41235.6	803.13	22890.3	31311.5	57453	803.13	1766.26	36623.4	45856.6	22580.5	14802.2	803.13	45123.8	1606.26	29870.4	52016.9	803.13	803.13	47368	803.13	18196	36593.1	37863.3	49297.9	803.13	38907.5	54899.2	86599.1	34390.2	44220.8	803.13
O15247	CLIC2	Chloride intracellular channel protein 2	CLIC2_HUMAN	26939.2	239764	49041.9	57902.7	96795.2	27086.7	31185.3	198364	207800	31108.5	54944.5	127903	110521	47092.7	25148.1	32773.4	30934.2	41373.3	47847.5	126312	35602.2	53463.3	212639	37157.2	233356	84611.2	93244	32332.1	99876.6	61338.2	44045	35213.9	49728.8
O15254	ACOX3	Peroxisomal acyl-coenzyme A oxidase 3	ACOX3_HUMAN	121710	57595.1	62485.7	89875.2	87598	179708	164733	66258.2	108517	466893	28774.3	54748.8	118430	113523	64806.2	120233	62435.8	53897.2	123124	13207.4	161682	177843	99248.7	79677.2	226150	289594	62940.4	115764	254339	376179	72209.9	100688	355289
O15258	RER1	Protein RER1	RER1_HUMAN	126749	16688.9	183676	105020	258444	183811	209322	84172.8	13775.3	217848	552.986	90395.3	85632.3	366459	168898	106983	147787	432662	87700.9	1105.97	216889	168773	44736.2	156063	101907	148363	3405.24	336094	100896	161173	126879	248307	151789
O15260	SURF4	Surfeit locus protein 4	SURF4_HUMAN	270558	379074	99748.2	310018	230061	763123	478460	605584	168832	433937	274013	435898	524263	227959	124505	295432	205439	223752	284434	250960	127194	237059	328781	218618	189915	236228	405416	305674	455446	270207	263307	133336	477596
O15264	MAPK13	Mitogen-activated protein kinase 13	MK13_HUMAN	83682.7	103254	48251.6	126235	65410.5	88067	77475.8	69828.6	50812.6	184363	132771	80860.8	61727.8	204113	105572	125482	70412.4	54095.4	145390	40198.8	97598.8	204134	78554.4	133265	175026	106939	41738.5	100057	90550.4	117086	72269.3	189563	76566.2
O15265	ATXN7	Ataxin-7	ATX7_HUMAN	1236.72	618.362	2137.4	618.362	3607.82	1791.21	618.362	618.362	618.362	4772.69	618.362	618.362	618.362	618.362	2871.59	618.362	618.362	1693.73	618.362	618.362	4908.89	618.362	618.362	618.362	618.362	618.362	618.362	4782.61	618.362	618.362	618.362	3182.94	618.362
O15269	SPTLC1	Serine palmitoyltransferase 1	SPTC1_HUMAN	42714.9	57920.4	58614.1	29868.9	123340	67988.2	41752.3	50263.3	47246.4	67271.3	49116	25419.7	69047	87942.3	75765.7	33436.8	41835	43901.3	46468.7	113735	37259.4	48657	41352.7	42684	84447.4	65855.4	12709.9	111836	63068.8	49394	73503.4	83375.3	67845.9
O15270	SPTLC2	Serine palmitoyltransferase 2	SPTC2_HUMAN	78161.1	127022	108933	190878	99038	133754	104133	162789	29185	113588	58370	96430.4	160098	107621	101389	126125	103036	83519	196658	150959	70781.5	275148	80987.4	167359	277002	84691.1	136493	110238	194967	123938	106663	82921.8	266608
O15294	OGT	UDP-N-acetylglucosamine--peptide N-acetylglucosaminyltransferase 110 kDa subunit	OGT1_HUMAN	79069.9	19782.2	79717.8	43458.2	96034.5	71455.1	137333	36356.7	4412.31	183253	109334	45506.4	37792.5	85018.2	54182.6	75616.2	53722.1	42743.9	122695	8824.63	81114.9	110426	58302.3	79394.5	22690.8	35346.6	4412.31	90003.2	15501.9	4412.31	22042.8	75321.9	69922.9
O15296	ALOX15B	Arachidonate 15-lipoxygenase B	LX15B_HUMAN	145.725	75409.2	145.725	145.725	145.725	145.725	145.725	145.725	176615	145.725	145.725	74827.4	55465.6	145.725	145.725	291.449	145.725	1.08865e+06	145.725	842496	31175.1	145.725	416521	145.725	111729	145.725	145.725	781374	246747	145.725	145.725	145.725	145.725
O15305	PMM2	Phosphomannomutase 2	PMM2_HUMAN	151517	210841	169396	105192	64258.3	131799	104693	56374.9	120631	130001	127915	180359	287152	234519	195294	130804	222838	319039	79804	497997	169888	309601	74520.3	248420	176181	147848	107903	212355	209819	213599	121071	196049	249391
O15321	TM9SF1	Transmembrane 9 superfamily member 1	TM9S1_HUMAN	90227.7	14599.4	14599.4	67498	52874.7	103598	32688	52506.2	1.35116e+06	35755.6	52179.2	42957.2	133029	147848	63642.6	47896.9	29198.8	41078.3	53473.2	73360.8	40893.2	118163	451591	57554.6	110180	148549	14599.4	77388.5	166021	136329	95684.5	30501.4	87783
O15327	INPP4B	Inositol polyphosphate 4-phosphatase type II	INP4B_HUMAN	0.763451	0.763451	0.763451	52100.5	3169.86	8359.69	0.763451	0.763451	0.763451	19560.7	0.763451	13825.4	0.763451	0.763451	68328.8	0.763451	0.763451	18494.2	0.763451	0.763451	8095.4	0.763451	23027.9	0.763451	1.5269	0.763451	30839.7	18170	19747.4	13519.7	0.763451	0.763451	18084.6
O15344	MID1	E3 ubiquitin-protein ligase Midline-1	TRI18_HUMAN	16646.1	488.753	22604.4	488.753	977.505	488.753	488.753	488.753	488.753	17573.8	488.753	488.753	488.753	488.753	488.753	18684.2	488.753	488.753	488.753	488.753	17516.7	488.753	488.753	488.753	488.753	488.753	488.753	23118	38629.9	488.753	488.753	14588.8	31381.8
O15347	HMGB3	High mobility group protein B3	HMGB3_HUMAN	1.65363e+06	169816	762243	991352	432110	705708	651032	368730	717960	1.68988e+06	1.23588e+06	168379	336937	1.39577e+06	415412	3.06266e+06	691512	258008	1.21209e+06	656232	327456	509329	64612.8	284101	977104	639571	124760	862911	689885	3.42651e+06	1110068	1.13346e+06	979603
O15355	PPM1G	Protein phosphatase 1G	PPM1G_HUMAN	184173	38592.3	268954	68907.2	106910	102236	141226	19296.2	41209.1	308140	177853	74089.4	139528	313844	615689	250123	271263	159026	235103	145159	273513	190652	136042	285044	340400	200329	82505	266581	58565.9	48384.8	238075	246062	112776
O15357	INPPL1	Phosphatidylinositol 3,4,5-trisphosphate 5-phosphatase 2	SHIP2_HUMAN	20233.1	23856.2	22942.5	19578.2	59624	41437.3	52562.7	55135.3	30309.6	45748.7	60165.1	40094.7	36935.1	57904.7	19610.2	31272.4	20842.1	25627.4	37392.3	58967.9	19234.5	65550.1	20911.5	27513.8	27610.9	15761.4	27647.1	12706.1	58909	33386.1	42776.7	21052.9	61767
O15371	EIF3D	Eukaryotic translation initiation factor 3 subunit D	EIF3D_HUMAN	277636	216730	292332	227104	315084	236543	318524	206543	164593	346274	195273	226782	249320	324980	169893	265308	321245	179965	386478	224257	265504	372152	158443	204223	223541	152794	163124	229528	131826	240009	255200	321313	269840
O15372	EIF3H	Eukaryotic translation initiation factor 3 subunit H	EIF3H_HUMAN	167070	156938	183957	104149	103755	112335	64133.2	204442	132581	66853.8	66881.6	134378	383347	627224	105585	181262	175995	106425	268233	341126	164366	327384	148625	135774	165750	148035	96576.7	134218	222833	160737	162815	192963	426434
O15379	HDAC3	Histone deacetylase 3	HDAC3_HUMAN	99656.5	50785.6	50038.1	15389.7	36484	34459.2	37260.2	13638.5	28931.2	35241.9	43416.7	13103.7	4316.77	4316.77	22056.5	50672.7	42306.3	26748.6	36621.6	8633.55	26373.4	4316.77	48022.4	29149.3	32313.4	29763.2	4316.77	47794.6	18076	27946.9	33196.1	29111.4	12985.9
O15381	NVL	Nuclear valosin-containing protein-like	NVL_HUMAN	29190.9	8084.11	17990.4	8084.11	35469.3	48634.9	109940	8084.11	8084.11	41633.1	54179.8	8084.11	8084.11	36690.3	8084.11	41159.6	28470.8	16168.2	49931.9	8084.11	25359	46260.9	24130.5	29283.6	8084.11	30569.8	8084.11	21140.5	21183.5	8084.11	8084.11	26162.7	55741
O15382	BCAT2	Branched-chain-amino-acid aminotransferase, mitochondrial	BCAT2_HUMAN	266555	425788	293317	146440	256128	138708	58524.5	501122	247680	46032.2	181070	225418	320245	213556	218586	277164	225131	87386.7	475924	213871	155808	321871	342028	120981	529075	239153	235049	111779	276748	585396	158907	77511.6	275592
O15397	IPO8	Importin-8	IPO8_HUMAN	45476.8	11464.7	62992.3	14229.2	35406.8	40627.7	51948.2	30663.1	5732.36	33672.2	71279.2	16857.4	16283.3	5732.36	34596.7	24506.6	17225.1	19750.8	48884.6	19668.9	23843.9	32387.8	24973.5	16544.4	13549.5	15343.6	32975.9	22251.8	42766	5732.36	68342	30455	71168.7
O15400	STX7	Syntaxin-7	STX7_HUMAN	317894	588668	272857	301113	359058	233468	217463	641124	538404	325494	240387	354424	756800	512934	427615	610641	189503	306037	354119	436299	310952	471226	496339	325576	469032	365654	669061	214146	240108	274219	250248	188554	436028
O15427	SLC16A3	Monocarboxylate transporter 4	MOT4_HUMAN	258752	189551	88628.7	1.02472e+06	303801	318052	150715	177626	67559.6	80142.8	99.9481	266862	205855	556477	416200	60890.2	128712	43235.8	199.896	113291	27794.6	164085	68388.2	113806	98008.3	103649	99.9481	125714	253519	87839.1	335390	99.9481	503659
O15431	SLC31A1	High affinity copper uptake protein 1	COPT1_HUMAN	34467.5	9158.84	29444.5	9158.84	23816.8	33196	18317.7	9158.84	9158.84	56154.9	9158.84	9158.84	9158.84	9158.84	48182.1	9158.84	32427.1	33608	9158.84	9158.84	26992.8	9158.84	9158.84	22948.8	40848.7	45368.3	9158.84	71407.3	53162.9	85149.2	61307.6	82668.5	9158.84
O15438	ABCC3	Canalicular multispecific organic anion transporter 2	MRP3_HUMAN	25140.1	5158.54	73268.6	31684.6	5158.54	20551.4	5158.54	5158.54	28307	5158.54	22808.1	5158.54	5158.54	5158.54	38603.1	5158.54	25095.1	5158.54	5158.54	35157	5158.54	5158.54	5158.54	23961	27761.9	33022.1	5158.54	10317.1	5158.54	5158.54	5158.54	17328.8	88937.7
O15439	ABCC4	Multidrug resistance-associated protein 4	MRP4_HUMAN	2507.27	2507.27	37679.2	79037.5	24342.5	28637.3	68873.8	39365.3	2507.27	2507.27	24834.8	22684.3	2507.27	2507.27	12747.6	2507.27	19936	13477.1	17735.3	2507.27	5014.53	10835.1	2507.27	8540.43	2507.27	33700.8	197539	8267.29	38795.4	2507.27	39506.7	41219.8	43236.5
O15446	CD3EAP	DNA-directed RNA polymerase I subunit RPA34	RPA34_HUMAN	48111.4	16394.1	79781.5	1375.66	33914.5	11821.4	33144.7	1375.66	1375.66	92483.5	85306	1375.66	1375.66	1375.66	33217.4	99465.8	53107.9	2751.31	45054.2	1375.66	43801.6	43490.4	1375.66	10358	35771.4	33210	1375.66	58543.9	1375.66	1375.66	105718	30380.5	1375.66
O15455	TLR3	Toll-like receptor 3	TLR3_HUMAN	4945.85	4945.85	12712.7	27961.6	28335.4	4945.85	4945.85	38640.4	15043.2	4945.85	4945.85	28259.2	4945.85	4945.85	10823.2	22697.5	4945.85	4945.85	4945.85	29647	4945.85	32714.9	4945.85	4945.85	4945.85	9891.7	4945.85	10356.7	4945.85	4945.85	4945.85	4945.85	4945.85
O15460	P4HA2	Prolyl 4-hydroxylase subunit alpha-2	P4HA2_HUMAN	42260.7	132603	94768.7	308755	15689	63730.8	18328.2	41118.4	34659.1	56721.3	19822.7	134738	368896	368092	128022	7844.48	218581	173301	86711.5	242876	78844.4	259142	168627	78648.2	7844.48	150233	410036	97892.6	198828	7844.48	137385	7844.48	114733
O15484	CAPN5	Calpain-5	CAN5_HUMAN	12035.2	17148.4	207.268	39788.7	19964.9	39154.1	1827.06	414.537	207.268	26739.2	3412.05	46483.2	207.268	207.268	17276	207.268	15636.9	16290.3	28400.9	18700.7	8411.16	29382	51880.5	7608.74	207.268	22162.4	30282.9	14048.9	55251.5	58988.3	37823.5	38580.4	49590.4
O15488	GYG2	Glycogenin-2	GLYG2_HUMAN	12585.8	12585.8	12585.8	12585.8	12585.8	58348.4	12585.8	84376.8	12585.8	60494.2	60108.2	46654	12585.8	12585.8	12585.8	12585.8	49039	30969	12585.8	42573.6	36806.6	12585.8	12585.8	12585.8	12585.8	12585.8	40172.7	25171.6	12585.8	574897	12585.8	155101	69089.2
O15498	YKT6	Synaptobrevin homolog YKT6	YKT6_HUMAN	115763	87837.7	105753	170064	104747	204661	99837.7	67608.4	116601	75967	139103	76294	109652	32214.6	159720	99619.4	159558	156590	73498.1	131770	114349	90031.2	82150.3	93047.3	220681	165981	93515.8	160769	121269	132835	124648	112826	42558.5
O15504	NUP42	Nucleoporin NUP42	NUP42_HUMAN	12827.9	16354.6	22140.4	2662.87	12643.7	14056.1	15237.7	2662.87	2662.87	21141.2	20500.2	10908	10073.7	12501.1	23344.8	32853.3	8095.51	2662.87	19953.7	14996.6	11163.4	12644.8	2662.87	9915.79	18172.6	12809.5	2662.87	16507.3	7480.3	2662.87	5325.74	20743.3	9945.19
O15511	ARPC5	Actin-related protein 2/3 complex subunit 5	ARPC5_HUMAN	119110	447483	173409	617731	115635	86408.7	67330.5	90302.8	233828	230595	147519	908637	1.65987e+06	1.24458e+06	831801	612276	616970	809430	138779	771202	150512	1.35475e+06	217844	712298	1894484	1.30636e+06	1.24292e+06	178757	605148	1251282	986594	274888	636359
O15514	POLR2D	DNA-directed RNA polymerase II subunit RPB4	RPB4_HUMAN	110708	19733.7	144380	123120	39467.4	64362.3	19733.7	19733.7	133829	72229.1	73059.4	81129.4	19733.7	19733.7	125498	151934	120736	19733.7	193301	19733.7	124070	19733.7	90955.6	120327	251431	242577	19733.7	19733.7	104810	146965	116200	64212.5	101491
O15530	PDPK1	3-phosphoinositide-dependent protein kinase 1	PDPK1_HUMAN	5772.02	5772.02	13807.7	5772.02	46018.3	18627.1	12811.3	5772.02	5772.02	36964.6	5772.02	44363.5	5772.02	57683.7	11544	5772.02	18660.4	29388.8	5772.02	39180	17213.1	5772.02	5772.02	48437	29935.4	41553.6	5772.02	29754	20050.9	5772.02	5772.02	26373.2	5772.02
O15533	TAPBP	Tapasin	TPSN_HUMAN	101722	325930	749533	539063	1.2412e+06	316359	239439	254934	317875	423707	252047	512132	450615	3951893	621047	581912	251042	230144	300685	374959	261689	888132	215267	1006502	910887	435857	244124	1.44967e+06	310349	174580	334332	202066	237654
O15540	FABP7	Fatty acid-binding protein, brain	FABP7_HUMAN	125.84	125.84	84581.1	125.84	97304	125.84	64063.3	125.84	123111	62685.2	683555	125.84	125.84	125.84	125.84	125.84	125.84	476497	40479.9	1.02434e+06	20949.1	125.84	125.84	100841	125.84	124050	125.84	251.681	125.84	125.84	125.84	125.84	125.84
O15551	CLDN3	Claudin-3	CLD3_HUMAN	332902	6055.55	1.2029e+06	913239	166162	1.6288e+06	239927	3027.77	618153	176211	258398	256519	211341	1.20418e+06	408622	2431385	100317	36795.8	1.04935e+06	261223	93392.5	495372	138303	3156028	670074	857370	248375	191545	989600	345460	324236	219155	197551
O15554	KCNN4	Intermediate conductance calcium-activated potassium channel protein 4	KCNN4_HUMAN	6131.81	6131.81	31120.5	38288.8	6131.81	12263.6	30950.8	6131.81	6131.81	6131.81	6131.81	6131.81	6131.81	6131.81	33508.3	69133.1	6131.81	6131.81	15931.9	6131.81	6131.81	6131.81	6131.81	20261.4	6131.81	31492.6	6131.81	21903.4	6131.81	6131.81	6131.81	6131.81	6131.81
O43143	DHX15	Pre-mRNA-splicing factor ATP-dependent RNA helicase DHX15	DHX15_HUMAN	659575	262906	393333	324678	539152	444628	891009	337963	316989	448974	728101	369709	241241	501118	357086	634440	583497	219376	765147	268389	523665	333636	378571	372116	455931	385091	245516	314727	328353	188071	397861	745489	475732
O43148	RNMT	mRNA cap guanine-N7 methyltransferase	MCES_HUMAN	299334	113622	194862	83086.9	118940	64737	145753	27562.4	84075.5	213623	156534	68313.9	65494.1	179671	34270.4	193763	137189	43081.5	240881	82915	107084	140893	83932	114702	83353.5	86045.9	16153.9	92252.1	66586.8	72544	165420	92499	57978
O43149	ZZEF1	Zinc finger ZZ-type and EF-hand domain-containing protein 1	ZZEF1_HUMAN	22774.6	15385.1	24945.4	25815	40881.8	35472.7	29100.9	12646	18972.3	9273.37	9646.86	49426.4	37751.2	21843.8	17252.8	21248.3	16576.4	19570	25987.9	36925.7	13582.5	21956	31795.1	23018.8	26030.9	24487	31651.1	30384.8	50078.6	7442.39	12849.5	13370.1	37250.9
O43150	ASAP2	Arf-GAP with SH3 domain, ANK repeat and PH domain-containing protein 2	ASAP2_HUMAN	26132.8	14884.3	33370.5	12942	40589.1	20098	38074.8	29532.8	13892.1	23748.3	16068.4	25770.7	6471.02	16614	18498.9	15997.9	18574.5	17977.3	21941	6471.02	26853	22844.1	16738.8	28274.1	6471.02	6471.02	6471.02	22944.7	28713.2	6471.02	18104.3	49375.2	6471.02
O43156	TTI1	TELO2-interacting protein 1 homolog	TTI1_HUMAN	34561.9	1828	107170	1828	38703.1	55395.4	149893	1828	20160.7	69484	84507.5	23291.3	1828	63403	5834.23	44436.4	62254.2	27045.7	60144.2	31627.9	22994.6	49660.7	1828	43831.9	51259.8	30970.9	1828	57039.1	1828	1828	1828	3656	86872.6
O43157	PLXNB1	Plexin-B1	PLXB1_HUMAN	3025.17	13628.1	48052.9	39973	5008.7	19222.1	1512.58	1512.58	30972.4	37652	1512.58	1512.58	1512.58	1512.58	1512.58	34861.1	13889.5	1512.58	4629.65	1512.58	21579.6	69561.7	1512.58	3471.04	30840.9	25426.1	1512.58	13160.7	1512.58	37706.6	22121.3	9691.81	67575.4
O43159	RRP8	Ribosomal RNA-processing protein 8	RRP8_HUMAN	12018.5	967.605	15454.5	20968.6	18505.1	19415.8	25201.9	967.605	5705.65	34467.2	38341.6	1935.21	967.605	967.605	16265	967.605	15991.5	12258.4	26416.4	967.605	20652	967.605	967.605	6288.88	6950.19	6680.37	967.605	18367.2	967.605	15033	21482.9	43123.1	9820.39
O43169	CYB5B	Cytochrome b5 type B	CYB5B_HUMAN	566844	491918	228962	565635	494978	930729	637081	660472	982698	202725	298696	290103	466666	536527	289850	405469	542609	165495	660644	556858	158115	417728	103119	399385	858734	484525	507003	234044	372426	583490	524010	276820	358255
O43172	PRPF4	U4/U6 small nuclear ribonucleoprotein Prp4	PRP4_HUMAN	263631	206912	258771	185656	244749	180645	409367	154531	167047	279671	243514	142186	152759	410686	184243	373198	168244	154794	326421	174661	390995	251942	170421	171871	145060	149467	126590	176863	107469	383263	224104	190122	195956
O43175	PHGDH	D-3-phosphoglycerate dehydrogenase	SERA_HUMAN	1.98411e+06	987246	4.06891e+06	588234	411974	1.29466e+06	7629449	2.7823e+06	1.00328e+06	3376671	8605784	1.34244e+06	610525	3.62355e+06	788242	1.36799e+06	3.9495e+06	415760	3.57868e+06	3.07896e+06	1.44885e+06	1.19929e+06	772315	626713	701183	7.54457e+06	2.11271e+06	1086633	469660	2.44996e+06	4952298	11265679	1.40044e+06
O43181	NDUFS4	NADH dehydrogenase iron-sulfur protein 4, mitochondrial	NDUS4_HUMAN	261272	922787	164889	245075	236826	127530	132598	308718	947644	71807.5	221893	199774	538275	581254	151973	218263	204443	89750	249116	1.60692e+06	82931.9	150834	266268	264306	691127	626981	35903.8	89460	209266	988435	274948	215125	441176
O43189	PHF1	PHD finger protein 1	PHF1_HUMAN	12905.6	39553.3	4536.63	10138.2	19998.6	17788.8	4536.63	4536.63	59574.6	56803.9	4536.63	9073.25	4536.63	4536.63	24807.2	645552	18199.8	23675.4	4536.63	4536.63	17824	4536.63	39361.3	33706.3	41466.5	655988	4536.63	10792.1	16107	4536.63	21322	4536.63	22240.7
O43237	DYNC1LI2	Cytoplasmic dynein 1 light intermediate chain 2	DC1L2_HUMAN	28767.7	894.607	20607.1	47947.8	14282	52826.8	77862.5	105306	47739.1	103602	83060.1	43955.1	98151.5	9365.43	28767.8	49526.1	59358	36473.9	53920.9	79445.9	63044.5	1789.21	41680.1	29677.5	20018.5	39842.2	19685.8	37039.9	55709.9	28403.3	30674.9	25374.7	244096
O43242	PSMD3	26S proteasome non-ATPase regulatory subunit 3	PSMD3_HUMAN	91045.6	17302.1	86911.4	47164.2	69942	86733	32631	38836.5	94813.7	89958	79986.4	91194.4	53071.7	530496	154370	75976.5	102826	89563.6	22774.3	150884	128253	370426	106980	56323.7	58750.6	52944.6	153311	176864	107957	73460.4	95893.1	115638	55153.5
O43252	PAPSS1	Bifunctional 3'-phosphoadenosine 5'-phosphosulfate synthase 1	PAPS1_HUMAN	149932	220931	250892	76968.8	200358	158238	385424	39950	27579.2	439745	298459	83643.9	72042.3	231505	49241.1	167872	285564	159570	102523	76218.4	384736	233377	90495.5	142626	43680.5	118947	13789.6	203903	95876.6	13789.6	63873.8	163532	64963.5
O43264	ZW10	Centromere/kinetochore protein zw10 homolog	ZW10_HUMAN	67538.7	17792.2	84776.8	36601	94299.2	104109	133857	43392.8	8896.12	114510	49361.1	40088.8	25100.8	47783.3	38029.9	47886.7	38471.8	40892.2	54253.4	44476.6	50929.8	64823	27739	73527.6	28796.3	26735.2	33843.9	91550.6	38902.3	21156.9	19221.7	67621.2	47181.3
O43278	SPINT1	Kunitz-type protease inhibitor 1	SPIT1_HUMAN	94987.9	53270.5	112637	244448	113339	125631	91398.4	14590.6	137703	141756	39378.4	179406	89433.4	29181.2	204101	262688	71407	44366.1	208514	61048.2	96510.5	55813.6	34251.3	83143.3	48621.4	70349.3	14590.6	119772	128067	14590.6	189083	112733	41823.1
O43281	EFS	Embryonal Fyn-associated substrate	EFS_HUMAN	76285.1	14273.6	14273.6	14273.6	38881.5	14273.6	39406	14273.6	14273.6	40074	44577	14273.6	40874.3	14273.6	48184.4	151853	32658	28547.3	74623.9	14273.6	33041.1	114336	14273.6	71846.7	14273.6	44643.8	14273.6	14273.6	14273.6	14273.6	14273.6	29111.9	14273.6
O43290	SART1	U4/U6.U5 tri-snRNP-associated protein 1	SNUT1_HUMAN	202607	167509	114207	91719.3	197660	144315	288749	239652	268357	219322	259334	85300.1	65054.6	205549	111867	277060	194180	165171	229460	84141.2	240189	150230	147534	138042	96395	124009	57561.8	166569	79773.1	28780.9	104028	72942.3	204199
O43291	SPINT2	Kunitz-type protease inhibitor 2	SPIT2_HUMAN	132806	8094.74	36861.7	528599	59214.6	354269	149801	26374.1	8094.74	103682	68819.5	39273.2	84258.2	8094.74	143539	256849	174836	123633	122322	75735	58164	105452	16189.5	95659.2	112190	180864	8094.74	150084	202963	89079	64909.2	8094.74	76463.1
O43292	GPAA1	Glycosylphosphatidylinositol anchor attachment 1 protein	GPAA1_HUMAN	45402.2	6469.93	66270.3	56983.5	63993.2	100663	67937.9	6469.93	6469.93	135218	42813.7	52502.6	6469.93	109935	50067.3	53078.9	110852	97589.9	39353.1	47584.6	91360.1	100463	47268.6	106382	132168	42748.2	29455.1	115328	43478.2	36754.5	38481.6	96626.5	12939.9
O43294	TGFB1I1	Transforming growth factor beta-1-induced transcript 1 protein	TGFI1_HUMAN	81401.5	119157	49076.1	108039	21485.8	44575.9	35114.6	171609	121495	91406.3	74519.3	43190.9	132530	79243.5	66293.3	40769.6	82490.2	102349	31306.2	45330.4	120479	60488.8	127562	26739.1	39724.2	85289.9	71504.6	92648.4	42673.2	65709.4	44337.2	32490.6	130169
O43299	AP5Z1	AP-5 complex subunit zeta-1	AP5Z1_HUMAN	8997.24	19785.5	15257.7	17870.3	33547.3	14017.4	13209.3	14436.2	41515.4	45862.5	27034.7	13974.3	16733.6	2516.78	25394.2	35919.2	6279.55	11293.5	11098.4	8244.12	12461.2	9125.29	15442.7	12924.8	23782	15049	2516.78	44869.6	14748.9	5033.57	24442.4	15803.1	2516.78
O43301	HSPA12A	Heat shock 70 kDa protein 12A	HS12A_HUMAN	64684.3	124689	10325.8	83365.6	41625.9	38333.3	74877.5	660089	280835	177177	28602.9	92610.7	130584	5162.92	54923.5	32651.8	57490.3	72455.3	87550.9	178155	93810.1	104971	177703	32768.3	52151.1	68971.7	631351	49790.4	74753.4	5162.92	5162.92	5162.92	63319.3
O43310	CTIF	CBP80/20-dependent translation initiation factor	CTIF_HUMAN	52435	4016.76	26619.7	4016.76	8391.03	4016.76	26996.5	80264.5	4016.76	47318.9	40911.6	4016.76	20690.8	4016.76	8033.51	17543.4	44312.9	22531.2	23340.3	4016.76	69249.6	4016.76	4016.76	19017.8	4016.76	24419.3	4016.76	18920.3	4016.76	4016.76	29422.9	28991.7	4016.76
O43314	PPIP5K2	Inositol hexakisphosphate and diphosphoinositol-pentakisphosphate kinase 2	VIP2_HUMAN	35885.7	11832.6	32633	5325.39	46379.9	37169.9	42482.3	2569.48	2569.48	46260.3	27009.7	27501	36185.7	80674.6	6983.74	8174.3	28169.6	21175.4	16335	12022.8	29314.4	2569.48	5138.95	9988.07	24711.7	7553.13	2569.48	38216.3	8514.48	2569.48	2569.48	18282.6	7414.85
O43318	MAP3K7	Mitogen-activated protein kinase kinase kinase 7	M3K7_HUMAN	91029.9	27474.4	121102	167967	127704	116729	46745.2	164680	91766.4	79404.3	124201	25827.4	175504	865654	123983	58177.3	7671.02	76526.6	66309.6	24912.6	17236.8	20887.6	24709.7	23916.5	18010.8	27004.9	48260	62880.3	36835.4	259591	195024	107642	43986.7
O43324	EEF1E1	Eukaryotic translation elongation factor 1 epsilon-1	MCA3_HUMAN	449406	318979	379971	332790	249905	423555	258759	221828	577450	663046	829851	228652	250321	336868	313382	192893	157671	132542	199155	268563	297586	392989	167025	295330	444297	246857	206310	217058	482747	575975	432668	400985	304270
O43353	RIPK2	Receptor-interacting serine/threonine-protein kinase 2	RIPK2_HUMAN	22364	1344.25	31119.5	22470	78387.3	47940.6	56645.1	1344.25	1344.25	134299	1344.25	43324.3	1344.25	121981	60579.8	43311.5	1344.25	38301.9	43100.8	85408.3	41135.2	1344.25	1344.25	45820.3	2688.5	1344.25	1344.25	70432.1	1344.25	1344.25	23940.2	31532.7	1344.25
O43390	HNRNPR	Heterogeneous nuclear ribonucleoprotein R	HNRPR_HUMAN	2.4254e+06	1.98897e+06	3924895	1.77076e+06	2.84481e+06	2820567	3.73773e+06	1.97052e+06	1.6829e+06	8016192	3.03568e+06	1.54859e+06	1.56355e+06	3.70078e+06	1.40518e+06	6.33906e+06	1950487	1.66793e+06	6064395	1.30085e+06	3.2829e+06	2.89074e+06	2.10682e+06	2326035	1.49794e+06	2.10311e+06	1.31457e+06	2.74e+06	1.5239e+06	613819	2.30415e+06	4736730	2.14458e+06
O43395	PRPF3	U4/U6 small nuclear ribonucleoprotein Prp3	PRPF3_HUMAN	94029.2	22354.1	67811.2	27546.7	100043	74137.9	127910	6011.18	34708.4	134263	57315.4	39578.5	6011.18	162243	66473.9	75609.8	68425.5	49738.4	67198.4	30925	194164	48299	6011.18	73365.6	25836.7	44183.9	6011.18	107065	12022.4	12360.4	40982.9	100299	6011.18
O43396	TXNL1	Thioredoxin-like protein 1	TXNL1_HUMAN	783267	753371	740961	517277	425856	278758	1297872	747897	977629	843674	1.04182e+06	411414	708209	349029	317685	459112	431567	377947	1.18439e+06	887012	578375	516120	413004	243660	1245959	788415	456662	698471	376897	818053	569822	559682	763441
O43399	TPD52L2	Tumor protein D54	TPD54_HUMAN	1.10259e+06	1106514	1028631	455098	875833	368042	1.79777e+06	537115	1.10364e+06	1.32134e+06	997975	920680	924253	1.04594e+06	916600	1.02511e+06	855826	586425	439081	771583	797084	865270	495849	621220	1.11484e+06	924222	550772	609749	677249	657765	1.16216e+06	400350	445617
O43402	EMC8	ER membrane protein complex subunit 8	EMC8_HUMAN	18816.6	20987.9	26575.7	4539.54	24469.6	23313.5	18569.8	4539.54	11189.2	34413.6	12167.4	80176.2	158674	238533	42698.2	276798	31067.7	45246.7	4539.54	80991.6	21973.6	4539.54	9079.08	37914.8	38130.8	12116.9	382598	27197.8	49572.2	98228.2	75356.7	30530.1	141697
O43405	COCH	Cochlin	COCH_HUMAN	124822	32873	42483.1	235.343	4812.35	3917.02	64544.3	235.343	235.343	15690.4	21421.1	2534.71	6571.29	252456	54910.4	7996.78	983.81	470.686	58522.7	235.343	235.343	90096.3	235.343	235.343	8251.6	235.343	235.343	14489.6	7008.27	235.343	64763.1	25761.4	55459.8
O43414	ERI3	ERI1 exoribonuclease 3	ERI3_HUMAN	85135.8	138592	56180.4	48021.9	34304.4	36770.6	70655	39948.4	79046.1	48786	135499	75854.6	128944	119460	46802.3	45358.1	44192	40627.7	74976.9	81741.2	69835	41425.4	44717	49568.5	91578.4	103006	16185	60239.9	33453.5	75105.6	44494.6	73271.7	32370
O43426	SYNJ1	Synaptojanin-1	SYNJ1_HUMAN	313566	4796.33	13301.8	23329.1	17284.3	16038.9	165968	32987.5	2398.16	2398.16	2398.16	34213	24740.4	2398.16	10590.2	2398.16	18868.4	5294.89	22396.5	2398.16	7626.17	26938.5	28695.9	36865.8	53582.7	2398.16	23660.8	17854.9	34150.8	30472.1	30988	2398.16	2398.16
O43427	FIBP	Acidic fibroblast growth factor intracellular-binding protein	FIBP_HUMAN	35641.1	49438.3	60196.2	10885.4	42101.3	119020	58448.8	124070	10885.4	37361.8	47230.9	135997	112247	121609	75797.6	40229.4	24604.9	21770.9	67476.1	135498	25004.6	163287	51280.4	34848	72217.9	49046	91757.4	36538.2	46412.9	70767.2	97196.8	49751.4	210390
O43432	EIF4G3	Eukaryotic translation initiation factor 4 gamma 3	IF4G3_HUMAN	80850.1	97140.8	133872	98570.5	144584	147544	176532	104986	101609	159990	163401	107497	97188.4	174087	99271.2	155872	63579.3	89609.5	178920	123914	129625	277768	79158.8	111586	74227.1	136572	80488.2	108739	80306	98712.1	144328	98043.1	225453
O43447	PPIH	Peptidyl-prolyl cis-trans isomerase H	PPIH_HUMAN	226635	228702	249649	121842	125565	132019	190750	76563.8	422263	284947	336888	153220	193167	175798	215389	187975	124751	60734.1	141531	157501	294980	114209	129079	131933	454114	586281	120763	182082	129340	227841	285384	222982	69948.9
O43464	HTRA2	Serine protease HTRA2, mitochondrial	HTRA2_HUMAN	194774	536856	293672	276232	235140	200892	551400	547285	695998	347763	446845	227329	346508	384662	369820	270076	147645	232513	231861	396912	482076	566464	189719	376697	255343	373591	302045	142685	139679	1186352	282352	295050	242592
O43488	AKR7A2	Aflatoxin B1 aldehyde reductase member 2	ARK72_HUMAN	303564	808712	280945	446680	619625	352478	343772	385074	718081	298577	285669	596823	809314	613472	476246	579791	329898	577367	308289	504060	504343	482879	863661	383602	883744	608605	1.06912e+06	326264	402829	1102255	393728	650755	556200
O43490	PROM1	Prominin-1	PROM1_HUMAN	114293	2579.88	45997	14595.2	2579.88	27965.4	66856.1	2579.88	94454.3	458283	23174.2	37772.3	2579.88	2579.88	2579.88	76661.6	5159.76	2579.88	29780.6	2579.88	103036	24289.5	2579.88	47084.2	2579.88	18818.9	2579.88	59964.7	167041	2579.88	39359.6	30167.1	2579.88
O43491	EPB41L2	Band 4.1-like protein 2	E41L2_HUMAN	61479.4	90842.9	151582	118175	170237	95882.6	297767	1.29067e+06	611533	166032	454624	177011	611984	382532	106118	162421	63334.1	153316	125870	415356	98524.2	138096	201073	108032	67313.3	93758.6	231597	81189.3	363971	55649	293706	87510.8	216922
O43493	TGOLN2	Trans-Golgi network integral membrane protein 2	TGON2_HUMAN	24808.7	7460.62	41875.6	101521	86051	177954	21141.9	7460.62	7460.62	31727.7	7460.62	40273.7	7460.62	7460.62	44604.2	7460.62	56229.5	59501.2	7460.62	7460.62	50435.3	7460.62	7460.62	47350.9	7460.62	14921.2	7460.62	85826	38691.4	7460.62	47419.3	42326.8	7460.62
O43504	LAMTOR5	Ragulator complex protein LAMTOR5	LTOR5_HUMAN	51127.7	180801	73806.9	1887.21	15650.8	67830.1	69584.1	124857	158080	192353	1887.21	75686.7	108904	1887.21	106334	54158.8	44643.4	64661.7	1887.21	78263.7	30819.7	13714.1	73112.4	4480.45	71059.6	129522	104035	64368.9	80624.3	152255	64440	74545.4	3774.43
O43505	B4GAT1	Beta-1,4-glucuronyltransferase 1	B4GA1_HUMAN	4655.32	4655.32	4655.32	59717	14574.6	18565.9	4655.32	4655.32	4655.32	19389.4	37353.4	4655.32	4655.32	4655.32	4655.32	4655.32	4655.32	50908.1	38447.2	9310.63	32685.2	4655.32	4655.32	15956.3	4655.32	14175.3	4655.32	39097	40248.2	43771.2	58439.7	26077.8	4655.32
O43516	WIPF1	WAS/WASL-interacting protein family member 1	WIPF1_HUMAN	84309	691951	100360	56754.8	554171	124034	241496	396708	550414	171314	194710	463596	750143	648180	116418	168390	151945	115738	176117	278407	72893.8	402252	434227	254818	759216	390030	404033	81108.3	257940	249589	91027.6	46836.9	121106
O43521	BCL2L11	Bcl-2-like protein 11	B2L11_HUMAN	144.126	144.126	13078.7	19348.2	7914.32	11213.1	144.126	144.126	144.126	144.126	27416.3	144.126	144.126	144.126	19788.3	144.126	144.126	144.126	288.252	144.126	6806.88	144.126	144.126	2809.67	7275.4	14793.8	144.126	10014.9	29453.3	144.126	144.126	25621.4	144.126
O43524	FOXO3	Forkhead box protein O3	FOXO3_HUMAN	8500.95	8500.95	8500.95	8500.95	30463	8500.95	73331.2	8500.95	8500.95	80433.8	8500.95	8500.95	8500.95	8500.95	8500.95	38333.1	8500.95	22102.5	45933.9	8500.95	8500.95	19857.9	8500.95	45398.3	28113.4	17001.9	8500.95	17226.1	44861.7	8500.95	8500.95	37271.1	8500.95
O43556	SGCE	Epsilon-sarcoglycan	SGCE_HUMAN	21388	160244	1178.65	164751	34721.2	2357.31	50371.8	139934	189183	62460.5	1178.65	69321	200405	1178.65	1178.65	41200.5	74664.4	63463	1178.65	124027	56859.5	128300	139411	1178.65	30239.2	76819.1	1178.65	1178.65	1178.65	1178.65	69774.9	1178.65	1178.65
O43567	RNF13	E3 ubiquitin-protein ligase RNF13	RNF13_HUMAN	18148.4	18148.4	18148.4	80842.2	18148.4	18148.4	18148.4	18148.4	61129.6	150220	65829.5	18148.4	36296.7	18148.4	114708	18148.4	18148.4	18148.4	18148.4	18148.4	18148.4	18148.4	18148.4	18148.4	18148.4	101288	18148.4	18148.4	92487.4	90465.1	63268.7	67381.7	18148.4
O43572	AKAP10	A-kinase anchor protein 10, mitochondrial	AKA10_HUMAN	10040	5486.14	65576.2	7711.92	12822.2	8764.34	8474.22	19202	2743.07	20513.1	13881.8	23734.5	2743.07	6386.31	65661	2743.07	21550.6	17866.3	11370.9	2743.07	8178.22	2743.07	2743.07	16077.8	2743.07	2743.07	2743.07	18365.8	23882.7	2743.07	6531.18	13803	78068.2
O43581	SYT7	Synaptotagmin-7	SYT7_HUMAN	2676.13	2676.13	2676.13	18152.5	2676.13	24596	2676.13	16720.4	84958.9	30457.8	2676.13	9144.27	2676.13	2676.13	2676.13	2676.13	2676.13	2676.13	2676.13	2676.13	9592.06	2676.13	2676.13	58271.6	2676.13	54953.4	2676.13	11482.5	47802	2676.13	2676.13	5352.26	2676.13
O43592	XPOT	Exportin-T	XPOT_HUMAN	154584	97642.5	205879	113334	195842	244994	326316	143491	98135.2	299758	602504	142605	149594	231626	74929.9	241825	127920	158018	32680.9	135659	128054	166675	115833	130994	79026.5	85504.4	98645.9	174710	178410	54172.7	127040	149924	160263
O43598	DNPH1	2'-deoxynucleoside 5'-phosphate N-hydrolase 1	DNPH1_HUMAN	327254	573827	467489	371379	166999	339919	224509	727162	1.83171e+06	916798	499471	289208	509277	311837	329627	251993	238086	158446	228570	482013	278936	106471	765638	203551	887411	748655	548299	254121	270036	1371474	1.40674e+06	798102	344550
O43615	TIMM44	Mitochondrial import inner membrane translocase subunit TIM44	TIM44_HUMAN	124365	60767.4	153058	72508.3	131981	146374	338815	90799.4	110565	71537.6	160499	60176.7	28190	147164	86037.9	167856	66112.7	87745.5	115392	28212.7	338509	160150	52321	171861	50289	52662.5	60163.1	110348	58421.5	72250.6	85685.5	37279.5	80824.6
O43617	TRAPPC3	Trafficking protein particle complex subunit 3	TPPC3_HUMAN	254078	448082	391881	462607	273954	238149	353724	283089	584665	247049	332018	157372	865001	517897	412466	162676	185403	188742	408571	400051	176432	486279	171618	174436	426222	403994	475654	302516	353244	617948	371812	399948	380848
O43633	CHMP2A	Charged multivesicular body protein 2a	CHM2A_HUMAN	416.778	45.3836	638.455	45.3836	90.7673	495.494	45.3836	45.3836	45.3836	45.3836	45.3836	45.3836	45.3836	136525	45.3836	45.3836	134.843	45.3836	182.983	45.3836	45.3836	45.3836	45.3836	45.3836	617.648	1586.83	45.3836	290.507	45.3836	45.3836	525.827	148.422	45.3836
O43639	NCK2	Cytoplasmic protein NCK2	NCK2_HUMAN	64701	86037	132001	120017	75809.2	69648.1	65427.3	99464.3	87566.8	113646	98489.9	123101	118811	206221	90046.9	166857	116236	80458.1	80998.2	113229	106263	109185	87127.3	92859.1	146072	86267.1	163875	93888.4	77482.9	88738.9	155945	137298	84404.2
O43660	PLRG1	Pleiotropic regulator 1	PLRG1_HUMAN	73248.4	93978	98490	57733	87307.6	61972.4	76019.3	70040.8	99626.9	112299	108141	55523.6	53971.8	76905.9	61734.6	103204	81423.6	49542.2	110469	50162.4	108278	48678.2	67430.6	75091.5	46540.7	80627.9	14752	86386.1	29504	54890.3	48692.9	122078	79822.7
O43665	RGS10	Regulator of G-protein signaling 10	RGS10_HUMAN	76689.5	79453.5	64274.8	17737.7	91974.6	35826.9	82834.2	17737.7	91039.7	152163	46164.1	53195.7	108152	174922	46371.8	79279.9	41862.5	61664.2	64233.4	35475.4	65472.3	69995.6	70592.6	58989.6	152800	112884	17737.7	63171.6	65783.2	17737.7	67938.2	141662	17737.7
O43670	ZNF207	BUB3-interacting and GLEBS motif-containing protein ZNF207	ZN207_HUMAN	444986	454085	256373	579471	946247	600789	440110	238239	953758	270617	929211	306607	308704	290421	295266	601165	311668	297134	760893	290806	271216	628809	18946.9	252550	628057	482374	277504	215119	307143	316454	854572	380708	238299
O43674	NDUFB5	NADH dehydrogenase 1 beta subcomplex subunit 5, mitochondrial	NDUB5_HUMAN	225740	358916	192962	42468.4	189510	154913	143844	42468.4	42468.4	95761.3	267641	162859	494390	353357	185214	275252	244834	97044	155176	42468.4	94317.3	42468.4	42468.4	247566	381606	526535	42468.4	84936.8	528978	1.054e+06	340974	288269	42468.4
O43676	NDUFB3	NADH dehydrogenase 1 beta subcomplex subunit 3	NDUB3_HUMAN	70598	70598	295676	70598	70598	70598	70598	70598	70598	70598	70598	361203	70598	496604	315425	70598	497656	245188	70598	397262	70598	141196	70598	601503	70598	70598	70598	211081	70598	1259274	508059	433320	460619
O43678	NDUFA2	NADH dehydrogenase 1 alpha subcomplex subunit 2	NDUA2_HUMAN	154717	197009	155411	125131	120303	70255.7	117037	193011	560698	328501	286778	118154	234479	151709	176669	103782	139459	90464.3	146088	236594	86305	189053	112646	132011	289180	256211	267690	182435	177594	653847	124070	252138	198584
O43681	ASNA1	ATPase ASNA1	ASNA_HUMAN	530639	1026960	1.29533e+06	719964	627812	813276	1.12532e+06	535268	1050037	1.16433e+06	1.70826e+06	723868	1.00569e+06	1.37774e+06	868736	497953	563847	826591	753873	984420	1.68605e+06	946828	729364	654212	1175939	944854	745282	977632	580347	823161	946519	796483	530431
O43684	BUB3	Mitotic checkpoint protein BUB3	BUB3_HUMAN	406099	385882	692943	347439	435207	288205	756338	285649	370460	351581	502106	400703	498375	773668	505384	822294	846450	403431	640976	381017	422666	703967	335429	626387	999610	1.08748e+06	409340	420764	331635	455515	677920	761492	494742
O43688	PLPP2	Phospholipid phosphatase 2	PLPP2_HUMAN	7980.56	7980.56	7980.56	84882	24141	39682.1	34507.2	7980.56	7980.56	18480.9	7980.56	7980.56	7980.56	7980.56	73675.2	7980.56	7980.56	24934.5	19334.1	7980.56	25269.7	15961.1	7980.56	20613.9	7980.56	7980.56	7980.56	42942.8	16875.9	7980.56	7980.56	35266.1	33358.5
O43707	ACTN4	Alpha-actinin-4	ACTN4_HUMAN	1.94591e+06	568440	352961	932594	1.17669e+06	1386431	1.06852e+06	1.48629e+06	712228	1.38247e+06	823870	884287	987997	1.4687e+06	527840	5193624	1.07685e+06	491724	2.03561e+06	529544	618930	1.29856e+06	906145	2.75511e+06	793143	1.71807e+06	920995	787155	1.2061e+06	291105	518253	346378	1.31792e+06
O43708	GSTZ1	Maleylacetoacetate isomerase	MAAI_HUMAN	69462.7	224390	53231.5	125110	88238.9	57612.3	58120.5	249351	169389	96229.6	40167.8	116197	152916	138164	90936.4	53232.4	133595	132908	141483	163250	77022	188235	167558	40105.1	284340	145411	86145.6	93455.4	162779	1.11095e+06	185463	371913	344202
O43709	BUD23	Probable 18S rRNA (guanine-N(7))-methyltransferase	BUD23_HUMAN	42269.9	26622.3	144841	6510.87	40474.2	64849.5	112755	6510.87	50367.2	56950.3	60701.7	41114.2	30270.1	6510.87	95786.2	48626.7	102760	21264	73569.3	41199.9	38216.7	6510.87	13021.7	46363.6	123513	74718	6510.87	49206	35522.4	39901.5	89580.4	64011.9	24515.6
O43716	GATC	Glutamyl-tRNA(Gln) amidotransferase subunit C, mitochondrial	GATC_HUMAN	3686.58	25280.9	3686.58	3686.58	3686.58	3686.58	10043.8	3686.58	13474.5	3686.58	26866.5	3686.58	3686.58	3686.58	3686.58	3686.58	3686.58	3686.58	22529.6	3686.58	3686.58	3686.58	3686.58	7373.16	27605.5	25309.1	3686.58	3686.58	18926.5	135827	12389.9	3686.58	15288.6
O43719	HTATSF1	HIV Tat-specific factor 1	HTSF1_HUMAN	121975	9772.3	102355	73608.7	257312	72167.1	154203	28840.3	54503.2	249280	189311	80705.8	21308	284115	57282.4	155630	108200	22676.5	101844	78568.5	119823	830.679	158252	113878	110812	75003.1	117362	67755.9	119170	415.339	56691.2	132616	96014
O43731	KDELR3	ER lumen protein-retaining receptor 3	ERD23_HUMAN	17196.6	1810.86	23438.4	121847	77965.1	152848	20244.1	22436.5	28353.9	3621.73	30044.7	35943.3	1810.86	1810.86	25579.7	1810.86	39568.4	48149.7	15975.4	19651.9	24686.8	72645.8	16249.3	1810.86	1810.86	1810.86	1810.86	30393.4	77971	7446.56	46577.4	1810.86	1810.86
O43747	AP1G1	AP-1 complex subunit gamma-1	AP1G1_HUMAN	214000	218253	197491	375031	308950	418904	404947	251424	421473	137932	342951	247141	311044	271070	159176	367635	212717	94813.2	414406	369784	158423	206077	157013	225936	288799	252989	215155	227435	576162	311374	347616	220713	332484
O43752	STX6	Syntaxin-6	STX6_HUMAN	81632.5	170288	181149	132647	113785	148278	49713.9	187286	203661	133949	244873	148860	204033	256297	110950	248907	131467	81507.6	168924	120410	45586.7	137282	95929.4	105086	290491	387681	35032.3	58378	133131	112080	204095	112665	93493.9
O43759	SYNGR1	Synaptogyrin-1	SNG1_HUMAN	70828.7	85813.6	28048.2	28048.2	56096.4	114924	189294	28048.2	158857	318943	28048.2	28048.2	97284.1	28048.2	28048.2	256731	245025	196777	107908	106099	158832	272310	117274	211258	114549	261519	28048.2	104447	155137	693386	28048.2	140632	28048.2
O43760	SYNGR2	Synaptogyrin-2	SNG2_HUMAN	13633.7	5265.87	16506.1	32058.5	28526.4	10987.6	10531.7	17864.4	22716.4	16929	5265.87	19341.6	16055.9	5265.87	119531	48343.1	56978.8	227575	11114.3	19453.2	13075.5	27142.4	15384	12538.6	139958	37475	5265.87	26399.1	24913.4	89487.4	24018.5	24569.3	13683.3
O43765	SGTA	Small glutamine-rich tetratricopeptide repeat-containing protein alpha	SGTA_HUMAN	96468.1	120714	230581	57323.9	68302.6	89311.9	81802.7	28279	299427	95224.9	73105.3	76317.3	177042	77038.4	119273	137713	85884.6	94472.4	100770	181960	82819.3	28279	71922.7	56558	140284	116509	28279	99637.1	124060	142157	97744.3	104210	101880
O43768	ENSA	Alpha-endosulfine	ENSA_HUMAN	286835	269273	203664	116748	379658	138302	287121	210067	169715	243868	258525	267182	262918	280191	115540	140531	236200	203484	409458	251329	147959	367298	196772	141224	427068	492475	345294	462206	125122	362277	188127	189449	173342
O43772	SLC25A20	Mitochondrial carnitine/acylcarnitine carrier protein	MCAT_HUMAN	38850	111450	35632.8	70764.9	40067.1	56012.5	28664.7	147559	74277.9	21188.8	18928.7	77208.3	153486	43767.4	23454.7	32149.9	46494.6	48490.7	57520.4	80513.2	95862.9	103038	48841.1	48872.8	72452.1	84446.1	88441.2	57150.2	41070.5	803472	47265.3	187651	185961
O43776	NARS	Asparagine--tRNA ligase, cytoplasmic	SYNC_HUMAN	1.09894e+06	521991	739564	428560	489038	450730	2.41546e+06	411265	186933	425247	842935	376854	388616	481378	292854	529786	884446	346482	1.4811e+06	467123	710544	619496	274705	382530	570514	405573	356147	426339	220937	418516	766016	401612	292851
O43795	MYO1B	Unconventional myosin-Ib	MYO1B_HUMAN	100854	105993	73325.2	171684	175867	158012	99681.7	193007	78213.1	91520.9	206221	146543	166372	155821	132248	179689	120835	96431.9	139444	101799	50944.3	139979	113959	64526.2	31210.9	80975.2	205965	142111	728439	124012	33013.4	128182	850596
O43805	SSNA1	Sjoegren syndrome nuclear autoantigen 1	SSNA1_HUMAN	11331	3288.63	13941.7	3288.63	12656.2	28181.9	29931.5	3288.63	3288.63	3288.63	58548	12981.7	3288.63	3288.63	6920.47	3288.63	3288.63	3288.63	19831.6	3288.63	14692.9	31738	3288.63	3288.63	14565.8	16475	3288.63	6577.26	3288.63	3288.63	3288.63	3288.63	3288.63
O43808	SLC25A17	Peroxisomal membrane protein PMP34	PM34_HUMAN	41460.8	16507.9	48624	17996.6	27094.2	33293.4	54631.6	14621.1	11763.1	22491.8	9715.49	3992.16	16333.7	1996.08	19683.7	30011.1	21014.7	40130.8	18248.4	12501.7	11635.3	4175.62	5678.29	26155.4	131581	28764.9	1996.08	22360.6	8104.22	69053.7	22741.8	21538.3	10882.3
O43809	NUDT21	Cleavage and polyadenylation specificity factor subunit 5	CPSF5_HUMAN	819516	845874	1.36054e+06	946810	512517	474253	583101	236120	1.07392e+06	623052	912644	580346	934882	995947	879919	952860	738610	358070	805373	741268	730837	605564	546646	638648	1.82529e+06	1.5548e+06	467623	402140	578716	936426	1.47673e+06	1.43109e+06	449005
O43813	LANCL1	Glutathione S-transferase LANCL1	LANC1_HUMAN	184245	334337	351053	157415	251704	133683	150070	368257	381604	319832	374458	223457	283529	305843	146418	290302	612434	239925	377485	175834	308721	206901	323201	265787	424240	418820	417721	257478	126445	346936	286968	291977	156787
O43815	STRN	Striatin	STRN_HUMAN	43119.2	55689.6	79466.5	72961.6	78207.7	64309.4	73419.9	45758.7	70494.1	57634.8	42761.5	87214.4	108310	46306.7	111123	123586	65688.7	64086	82772.4	16653.3	105371	124630	80502.8	95808.7	81264.4	46072.5	85023	98218.8	65852.4	44347.4	69620.7	70596.4	99521
O43818	RRP9	U3 small nucleolar RNA-interacting protein 2	U3IP2_HUMAN	58710.1	53291.3	213752	53671.6	26055.7	38517.3	42228.7	7446.04	95552.4	68694.9	52450.9	23742.4	44100.3	281426	77036.4	270859	108597	51214.1	85638.6	65259.2	161955	240056	13029.8	139669	197170	232422	32523.8	135040	41642.4	84123.9	232886	136675	134502
O43819	SCO2	Protein SCO2 homolog, mitochondrial	SCO2_HUMAN	16720.3	30978.8	0.514793	7786.4	10599.7	0.514793	24040.4	0.514793	0.514793	17385.9	1.02959	0.514793	0.514793	0.514793	0.514793	0.514793	7541.74	11861.8	11047.4	0.514793	11060.4	20256.1	0.514793	9683.42	0.514793	0.514793	0.514793	4317.58	5790	0.514793	0.514793	13421.6	0.514793
O43823	AKAP8	A-kinase anchor protein 8	AKAP8_HUMAN	146670	47119.2	107600	22968.6	141869	94466.7	237403	22968.6	22968.6	156185	153600	68847.1	22968.6	57847.4	45937.2	137035	111189	49374.3	78378.1	22968.6	232753	116843	73532.8	46683.1	64105.2	22968.6	22968.6	77596.3	149241	22968.6	51826.3	94907.3	88809.8
O43824	GTPBP6	Putative GTP-binding protein 6	GTPB6_HUMAN	3906.84	3906.84	14503	3906.84	18389.6	3906.84	7813.68	3906.84	3906.84	9767.22	11965.5	11084.7	3906.84	3906.84	11292.5	3906.84	9551.07	40892.8	3906.84	3906.84	7825.21	16402.9	14822.2	3906.84	26202.9	3906.84	3906.84	12852.1	17689	3906.84	3906.84	22990.2	12635.2
O43826	SLC37A4	Glucose-6-phosphate exchanger SLC37A4	G6PT1_HUMAN	31052.4	52616.8	9107.77	4553.88	24974.8	25988.4	30680.7	4553.88	4553.88	4553.88	27599.9	4553.88	4553.88	4553.88	28967	31579.9	4553.88	19959.2	32110.4	4553.88	4553.88	4553.88	55425.3	25393.6	53291.2	4553.88	4553.88	47375.5	4553.88	851092	31484.2	141584	109522
O43837	IDH3B	Isocitrate dehydrogenase subunit beta, mitochondrial	IDH3B_HUMAN	109132	281967	96119.8	108485	75835	36978.4	61922.3	150152	96179.8	61111.1	37818.1	135385	127767	147519	100098	142243	160839	94612.7	76759.4	103522	111395	219493	112608	110286	137659	150267	145308	99492.5	78654.1	106310	76587.2	112022	94474.5
O43847	NRDC	Nardilysin	NRDC_HUMAN	84193.5	70317.7	57155.7	74936.4	80849.4	55920.8	76897.7	17580	31168.6	60738.6	111963	40859.4	93365.2	81836.9	46737	27572.3	52569.7	44344.9	58178	62720	42442.3	37125.3	29708.5	54919.7	30987.3	52993.9	8789.98	87327.8	52259.6	33924	23131.3	65575.6	42821.2
O43852	CALU	Calumenin	CALU_HUMAN	350382	532971	210216	517571	216527	247612	340287	4.36619e+06	717953	253693	858478	267582	672924	315537	305304	315094	193033	292434	216821	401889	266855	413233	281621	183673	246405	281330	319903	369190	281498	78951.3	440127	157903	78951.3
O43854	EDIL3	EGF-like repeat and discoidin I-like domain-containing protein 3	EDIL3_HUMAN	67965.4	728.142	728.142	301472	728.142	1456.28	728.142	588101	140984	728.142	728.142	728.142	728.142	728.142	728.142	728.142	13931.9	728.142	184237	181680	728.142	728.142	728.142	728.142	728.142	87069.4	728.142	728.142	728.142	728.142	24857.8	728.142	728.142
O43861	ATP9B	Probable phospholipid-transporting ATPase IIB	ATP9B_HUMAN	13679.9	4544.36	21632.6	4544.36	4544.36	4544.36	52556	4544.36	4544.36	4544.36	15488.8	4544.36	4544.36	4544.36	4544.36	4544.36	18464.5	4544.36	64591.8	4544.36	11875.9	4544.36	9088.72	4544.36	4544.36	4544.36	4544.36	20584.4	4544.36	4544.36	17349.3	4544.36	4544.36
O43865	AHCYL1	S-adenosylhomocysteine hydrolase-like protein 1	SAHH2_HUMAN	44752.3	51110.5	53808.2	49667.9	46460.9	48014.6	53201.1	104598	112458	28689.9	69151.1	51208.3	50229.7	12677.4	40347.2	71192.5	38211	35483	81668.2	68715.1	57358	58759.6	28596.2	25354.8	58322.2	81052.2	84842.1	88505.5	46985.9	57508.4	35389.6	82811.1	12677.4
O43866	CD5L	CD5 antigen-like	CD5L_HUMAN	21853.9	237697	89019.6	299724	14596.1	47799.9	7298.04	161498	235606	7298.04	58644.1	241351	501349	233069	124654	67406.7	84956.5	153633	258004	371610	59785.9	481333	267700	143420	7298.04	34488	1.12495e+06	37269.1	171613	7298.04	33082.5	81725.7	368519
O43913	ORC5	Origin recognition complex subunit 5	ORC5_HUMAN	40790.8	7217.28	49492.1	7217.28	46319.6	34423.9	77747.9	7217.28	7217.28	7217.28	64661.9	7217.28	7217.28	7217.28	16318.1	7217.28	30905	14434.6	7217.28	7217.28	30815.2	7217.28	7217.28	46149.6	7217.28	7217.28	7217.28	24174.4	7217.28	7217.28	23092.6	31974.9	7217.28
O43920	NDUFS5	NADH dehydrogenase iron-sulfur protein 5	NDUS5_HUMAN	198656	335350	205351	253276	221752	178955	174695	269335	461933	96907.6	223076	220666	309156	245927	197667	247158	184749	156775	209311	427341	117053	321587	188288	209438	381860	327230	242738	156484	285649	849677	251572	279143	310527
O43924	PDE6D	Retinal rod rhodopsin-sensitive cGMP 3',5'-cyclic phosphodiesterase subunit delta	PDE6D_HUMAN	86425.8	258371	117878	104033	44414.5	43883.4	63730.9	94546.7	455282	49418.2	120772	69292.8	163496	100875	127879	51616.6	92442.5	62202.2	69107.7	248667	93491.5	87321.5	113855	55882.3	250147	232721	146409	99407.4	62101.8	147722	103650	105913	55881.6
O43927	CXCL13	C-X-C motif chemokine 13	CXL13_HUMAN	10729.5	240996	82179.6	10729.5	48338.2	10729.5	10729.5	10729.5	66739.8	10729.5	10729.5	36325.1	10729.5	155348	10729.5	10729.5	10729.5	10729.5	21459.1	452631	25783.5	10729.5	71518.5	22675.9	61394.5	65524.4	350814	45260.1	91858.8	10729.5	10729.5	10729.5	10729.5
O43929	ORC4	Origin recognition complex subunit 4	ORC4_HUMAN	22945	3470.83	3470.83	3470.83	31383.8	45533.6	36684.7	3470.83	3470.83	34403.2	3470.83	3470.83	3470.83	3470.83	3470.83	3470.83	6941.67	3470.83	39031.5	3470.83	38512.5	3470.83	3470.83	18096.1	3470.83	59854.9	3470.83	14868.7	3470.83	3470.83	3470.83	58162.7	3470.83
O43933	PEX1	Peroxisome biogenesis factor 1	PEX1_HUMAN	18316.9	24467.5	13614.7	11034.8	23599.3	26990.5	28351.1	3323.11	3323.11	6646.23	20915.4	10278	3323.11	3323.11	24633.3	43356.4	19312.9	33986.1	35706	3323.11	21602.8	30406	3323.11	34173.6	41037.3	12091.1	3323.11	32830.1	32359.5	23797.6	11300.9	31044.2	42701.7
O60216	RAD21	Double-strand-break repair protein rad21 homolog	RAD21_HUMAN	130736	70732.9	130385	22510	125306	82151.8	190360	95657.3	138816	228930	171518	51848.8	4853.06	62517.8	58570.3	175362	140601	88484.3	209116	45069.7	132407	65262.4	132194	124234	66685	115139	106499	98956.4	29813.5	13627.6	40483.5	146144	89264.2
O60218	AKR1B10	Aldo-keto reductase family 1 member B10	AK1BA_HUMAN	5742.45	203542	5742.45	44360.9	5742.45	11484.9	5742.45	42343	28078.5	5742.45	5742.45	254407	94600.9	5742.45	5742.45	5742.45	5742.45	61465.6	23121.4	154706	5742.45	5742.45	5742.45	5742.45	29332.3	5742.45	5742.45	23480.5	51292.9	29672.1	5742.45	20005.1	7.40444e+06
O60220	TIMM8A	Mitochondrial import inner membrane translocase subunit Tim8 A	TIM8A_HUMAN	173751	314937	225558	189285	139721	77414.4	162241	112364	214186	260835	246753	127325	163618	126082	90686.8	114845	81685.4	125532	108911	166884	100338	403759	58840.1	53035.8	237968	171870	138971	18380.7	74275.5	480340	135236	257614	312965
O60231	DHX16	Pre-mRNA-splicing factor ATP-dependent RNA helicase DHX16	DHX16_HUMAN	71954.4	33745.1	38286.8	40538.8	40632.6	73035.1	110945	6780.86	115119	60675.2	109768	40762.6	17816.3	75256.6	73650.2	88306.9	55593.4	31245	114209	33447.8	53467.7	88892	38637.7	100575	37010.5	23378	42277	65394.9	27021.3	13794.2	27304	47234	62517.9
O60232	ZNRD2	Protein ZNRD2	ZNRD2_HUMAN	54428.3	108580	138862	30203	186882	166831	210446	38896.9	23745.1	179317	316506	66230.6	139774	40012.6	154415	60936.1	52109.7	91724	95202.6	88041	88489.9	42331.1	60985.6	93269	132175	212106	51450.9	127375	94943.2	148184	298597	95136.6	129622
O60238	BNIP3L	BCL2/adenovirus E1B 19 kDa protein-interacting protein 3-like	BNI3L_HUMAN	54509.1	82925.8	40471.5	54762.6	38299.2	47703.5	51629.1	94029.7	4184.74	32441.9	4184.74	4184.74	23639.3	27953.1	8369.47	43491.1	39141.5	27692.1	111922	30958.8	4184.74	28861.4	4184.74	33210.3	95102.4	68395.5	4184.74	36092.3	4184.74	83858.9	31258.6	20069.5	40666.4
O60240	PLIN1	Perilipin-1	PLIN1_HUMAN	631328	242115	39141.9	114053	59244.3	332228	1.03323e+06	18988960	1.40894e+06	107839	438936	1.18372e+06	2.42551e+06	17867.9	35735.9	17867.9	828674	245003	731216	2.48602e+06	202276	363729	321058	237420	144242	1.15096e+06	13000212	65032.6	498274	17867.9	17867.9	17867.9	17867.9
O60244	MED14	Mediator of RNA polymerase II transcription subunit 14	MED14_HUMAN	22502.9	2063.86	19422.9	2063.86	19347.2	17037.8	42524.2	2063.86	2063.86	35494.9	17162.6	4127.72	2063.86	2063.86	17212.9	19772.7	27571.9	14311.3	25968.6	2063.86	31545.3	2063.86	2063.86	22222.6	2063.86	5068.97	2063.86	30145.4	2063.86	2063.86	2063.86	22477.4	18017.7
O60256	PRPSAP2	Phosphoribosyl pyrophosphate synthase-associated protein 2	KPRB_HUMAN	49875.3	55906	106565	17175.2	45586.1	33447.7	14769.9	5685.9	87597.2	58622.2	46402.9	5685.9	12661.1	19963.1	80470.9	24138.8	57837.7	42121.1	11371.8	47205.6	81588.6	5685.9	5685.9	39288.3	140511	85038.4	5685.9	79394.2	36058.8	92863.7	87582.4	217443	38604.1
O60262	GNG7	Guanine nucleotide-binding protein G(I)/G(S)/G(O) subunit gamma-7	GBG7_HUMAN	1355.17	5445.85	7148.22	1355.17	1355.17	1355.17	1355.17	1355.17	7827.65	8068.6	1355.17	1355.17	1355.17	1355.17	1355.17	61779.8	1355.17	1355.17	1355.17	1355.17	2710.35	1355.17	1355.17	1355.17	79256.4	1355.17	1355.17	1355.17	1355.17	97793	38895.5	1355.17	60346.4
O60264	SMARCA5	SWI/SNF-related matrix-associated actin-dependent regulator of chromatin subfamily A member 5	SMCA5_HUMAN	141368	31022.6	145434	53241.6	139361	114377	175095	51210.3	72224	111214	194858	64711.2	20079.7	140937	75925.8	193059	91016.7	39094.3	236823	47665.4	140023	19230.8	74105.7	137924	38763.2	46209.3	16891.5	100650	39925.6	8445.73	86404.5	145706	80377.7
O60271	SPAG9	C-Jun-amino-terminal kinase-interacting protein 4	JIP4_HUMAN	45701.6	71161.2	56931.2	66729	53091.2	35430	18579.8	37746.3	54470.8	53842.4	25520.3	23560.5	34119.2	106365	194681	44072.6	62715.4	54365	43732	30700.7	71855.6	52956.1	59063.9	62484.6	12398.8	77353.4	16067	92862.9	25930.9	6199.4	14085.4	22750.2	51521.7
O60287	URB1	Nucleolar pre-ribosomal-associated protein 1	NPA1P_HUMAN	7026.55	11333.7	1298.12	16522.8	13946.2	1298.12	14655.9	1298.12	8482.74	110032	44377.7	1298.12	1298.12	31755.2	1298.12	10909.2	1298.12	1298.12	10942.3	1298.12	7800.65	19438.9	1298.12	11241.2	1298.12	1298.12	1298.12	22829.3	1298.12	1298.12	2596.23	7747.09	54611.4
O60292	SIPA1L3	Signal-induced proliferation-associated 1-like protein 3	SI1L3_HUMAN	10455.8	5227.88	5227.88	5227.88	5227.88	5227.88	5227.88	5227.88	5227.88	5227.88	47050.6	5227.88	5227.88	5227.88	10675.1	76826.1	5227.88	5227.88	28076.6	5227.88	5227.88	5227.88	5227.88	23803.3	67729.7	50463.6	5227.88	12128.9	56433.1	5227.88	5227.88	5227.88	5227.88
O60306	AQR	RNA helicase aquarius	AQR_HUMAN	55093.1	53077.8	55278	28080.5	65961.6	71375.1	102429	78519	924.311	65084.8	79585.3	77314.7	47243.6	1848.62	31306	57445.5	82463.7	37496.1	111243	67694.6	74629.6	70502.2	33785.9	79837.6	31551.5	44291.4	36765.3	58757.2	24414.7	924.311	30388.2	55707.8	26789.5
O60313	OPA1	Dynamin-like 120 kDa protein, mitochondrial	OPA1_HUMAN	145219	64183.4	105749	96685.4	198923	215165	210540	261629	216937	70684.5	81492.6	74626.5	138121	126964	192175	226719	100488	171039	183039	125846	136080	135739	171238	125266	66366.2	88405.3	31382.6	135703	67602.2	72111.6	69690.9	154344	256274
O60315	ZEB2	Zinc finger E-box-binding homeobox 2	ZEB2_HUMAN	5664.33	5664.33	5664.33	5664.33	24930.4	5664.33	22213.3	30419	5664.33	5664.33	5664.33	20464.9	5664.33	5664.33	5664.33	5664.33	14684.5	12541.9	11328.7	5664.33	5664.33	5664.33	35826.8	13120.5	5664.33	5664.33	5664.33	14050.6	5664.33	5664.33	5664.33	5664.33	5664.33
O60318	MCM3AP	Germinal-center associated nuclear protein	GANP_HUMAN	2973.06	2973.06	6234.04	2973.06	13052.5	9662.41	2973.06	2973.06	8288.86	28054.4	20627.8	2973.06	2973.06	2973.06	2973.06	16019.1	2973.06	2973.06	14782.8	2973.06	5946.12	2973.06	2973.06	2973.06	2973.06	2973.06	2973.06	11538.1	2973.06	2973.06	2973.06	10147.2	17190.8
O60331	PIP5K1C	Phosphatidylinositol 4-phosphate 5-kinase type-1 gamma	PI51C_HUMAN	37278.9	57308.3	50535.8	43755.5	24989	27585.8	8655.59	21214	8655.59	37292.3	21750.3	72113.4	47156.2	8655.59	41519.6	8655.59	25088.3	40352.5	17311.2	31885.7	18437.8	101055	56612.7	22851.5	30914.3	43948.8	8655.59	26142.9	26056.2	29901.1	37936.4	21472.6	8655.59
O60341	KDM1A	Lysine-specific histone demethylase 1A	KDM1A_HUMAN	112085	49448.3	98488.7	63210.3	60623.3	66994.7	110659	87785.3	56775.2	66532	95639.5	50488.9	47372.9	46393.5	32854.1	159174	112508	39229.1	160357	39581.4	72426	33579.1	48873.4	131261	82157.9	94240.6	41064.7	72320.9	51157.1	41975.2	80653.6	76584.4	73536.1
O60343	TBC1D4	TBC1 domain family member 4	TBCD4_HUMAN	12863.9	22230.3	46941.9	48569.9	31226.5	3040.58	26191.1	1520.29	31032.1	58983.7	52137.2	35062.1	16580.8	1520.29	7270.17	33899.4	18358.2	17121.6	37340.3	53261	34994.3	49878.9	18448.1	37969.6	7496.39	29464.5	15508.1	5325.89	7873.83	1520.29	10574.6	30955	3968.02
O60353	FZD6	Frizzled-6	FZD6_HUMAN	32302.5	1228.38	8930.28	11380.3	16930.8	14890	17708.6	1228.38	1228.38	24568.9	1228.38	4020.28	1228.38	1228.38	1228.38	35226.3	7804.2	3452.95	25395.7	1228.38	20239.7	29170.6	1228.38	18224.8	18552.1	55760.1	1228.38	23682.2	1228.38	1228.38	2456.76	15285.4	1228.38
O60361	NME2P1	Putative nucleoside diphosphate kinase	NDK8_HUMAN	94447	960019	23047	269971	63467.3	120262	323929	751569	1.01217e+06	23047	516949	339519	1.74626e+06	2190604	23047	300876	46094.1	23047	512599	877280	23047	23047	190318	133434	331529	600940	229111	23047	274874	520954	402284	23047	629433
O60437	PPL	Periplakin	PEPL_HUMAN	48047.5	44859.9	10066.3	151696	48276.4	125258	10066.3	96069.3	63078	77232.3	24781.2	68888.4	72350	72242.2	154089	85165.5	34805.5	21628.7	52097.9	140392	28467.1	109444	73103.6	32870.7	26077.6	45925.1	136812	45821.2	74810.6	40255.6	68520.1	20132.6	106430
O60443	GSDME	Gasdermin-E	GSDME_HUMAN	91516.4	178765	69810.4	104013	96430.9	78265.3	83931.2	138981	161615	99130	137361	128121	192752	176777	77985.3	26092.9	66238.8	104765	131512	99028.6	5304.98	137575	223699	73204.3	68644.4	198164	199695	35798.5	80230.3	100260	71776.3	54394.4	67367.8
O60449	LY75	Lymphocyte antigen 75	LY75_HUMAN	2156.77	18052.8	10941.4	49708.2	63868.3	19788.5	2156.77	2156.77	25701.2	24650.1	11236.7	61303.6	2156.77	89190.8	2156.77	36336.7	42121.4	4313.54	2156.77	2156.77	12012.2	2156.77	36954.5	19811.3	53733.7	14570	14823.1	29680.4	35410.2	2156.77	92578	9760.04	2156.77
O60462	NRP2	Neuropilin-2	NRP2_HUMAN	4673.79	4673.79	27547.3	39084	20506.2	4673.79	34256	67626.5	4673.79	45436.9	57098.1	4673.79	38444	82080.5	4673.79	4673.79	17816.7	14748.9	21524.4	4673.79	11567	51898.9	4673.79	9347.59	4673.79	4673.79	4673.79	17053.1	4673.79	4673.79	18674.4	4673.79	4673.79
O60476	MAN1A2	Mannosyl-oligosaccharide 1,2-alpha-mannosidase IB	MA1A2_HUMAN	66133.2	7727.69	39065	18966.9	144966	123088	28859.8	27472	11893.7	45516	41649.5	50741.2	1806.74	80816.6	10664.8	55085.7	48936.2	15439.3	68988.5	17116.1	21289.4	85434	4768.36	27432.4	18537.4	22714.8	903.368	126347	19796.8	28864	17906	78801.5	39976.3
O60486	PLXNC1	Plexin-C1	PLXC1_HUMAN	53.9672	51694.3	15264	99050.9	40162.6	21240.1	10006.2	53.9672	56834.6	4248.1	20774.3	66613	53850.5	53.9672	21675.1	53.9672	107.934	24965.6	37854.2	78358.9	18965.1	28688.1	48029.8	20951	53.9672	63915.4	44805.9	16199.7	2251.2	53.9672	27396.5	7036.81	95639.6
O60488	ACSL4	Long-chain-fatty-acid--CoA ligase 4	ACSL4_HUMAN	82762.1	66782.4	75742.9	56982.8	148873	90661.2	56886	179305	11007.7	371909	42182.8	65057.4	62147.9	11007.7	33722.9	28305.5	78059.7	24827	105508	39763.8	27645.4	93944.3	49532.8	58518.2	22015.5	27474.5	11007.7	72039.4	54771.9	44241.3	11007.7	51123	54210.3
O60493	SNX3	Sorting nexin-3	SNX3_HUMAN	204300	777654	351123	509549	124967	283209	207508	554694	378354	202494	199433	574449	1.33573e+06	675590	476125	442474	293678	431886	319450	847461	241993	787341	413294	473930	791075	651512	680241	260768	475852	557376	468076	225956	440760
O60496	DOK2	Docking protein 2	DOK2_HUMAN	30172.2	100459	45207.3	59941.6	130589	47300.7	55661.3	127742	132168	10881.9	47793.5	84811.8	69694.4	125425	46060.1	33694.6	21763.9	40200.8	49770.3	77552.1	35117.5	127424	139941	43045.5	138668	66320.4	10881.9	53621.8	77435.6	43002.4	40888.6	30451.8	51362.8
O60499	STX10	Syntaxin-10	STX10_HUMAN	81955.8	196972	110662	128772	92139.7	87843.4	108749	565575	48744.8	120123	161142	91525.8	84288.2	174932	81621.6	92890.4	63142.5	52212.1	70594.1	135216	90896.8	191179	55574.1	106952	55137.2	115293	77572.4	68397.9	81254.6	402142	137391	34485.6	102204
O60502	OGA	Protein O-GlcNAcase	OGA_HUMAN	49464.4	8025.13	39383.8	8025.13	70509.3	31790.9	173523	31832.3	8025.13	50907.1	69557.4	29360.3	61712.6	49961.9	37051.8	43725.7	43092.8	31249.4	45207.5	25112.7	38373	73769.6	57299.4	27660.7	42122.5	17999.2	23086.1	41791.8	8025.13	49508.9	16050.3	39583.4	31151.7
O60504	SORBS3	Vinexin	VINEX_HUMAN	220746	338904	153393	227657	170653	124368	131322	359938	265230	216257	263063	193388	489312	148117	166112	68199.7	113610	161009	132382	220262	195267	255114	367487	75810.2	276241	154017	416801	135535	112740	249906	153940	115957	183894
O60506	SYNCRIP	Heterogeneous nuclear ribonucleoprotein Q	HNRPQ_HUMAN	1.08385e+06	837056	1.82742e+06	611078	979346	1.21452e+06	1.41513e+06	649579	692828	3.86055e+06	1.36053e+06	571968	727573	1.34744e+06	888202	2.58625e+06	610382	496776	1.9222e+06	767906	1.18141e+06	1.16349e+06	711403	1.15899e+06	722209	864190	370788	998688	637225	504711	1.15166e+06	1.96582e+06	661245
O60507	TPST1	Protein-tyrosine sulfotransferase 1	TPST1_HUMAN	519.121	32810.5	31605.1	519.121	9058.6	15057.2	12033.6	519.121	27599.6	56641.4	28931.4	25941.1	33482.2	37597.2	20290.7	1038.24	40224.5	24690.2	519.121	27285	25026.5	519.121	519.121	46744.8	1228.53	1210.22	519.121	26186.7	20487.5	519.121	57493.4	519.121	49867.3
O60508	CDC40	Pre-mRNA-processing factor 17	PRP17_HUMAN	55306.2	17361.1	54022.8	19649	63751	66268.1	75678.1	22919.7	26335	72724.5	66683.8	41765.9	124378	38992.8	22287.5	162341	42217.6	30297.7	82573.8	16936.3	52068.2	16339.6	42649.8	107004	61918.4	35514.9	6181.88	67771.9	52073	6181.88	12363.8	61973.5	43737.9
O60512	B4GALT3	Beta-1,4-galactosyltransferase 3	B4GT3_HUMAN	11050.2	1481.41	33775.8	37265.8	19743.6	23718.1	17683.2	1481.41	1481.41	2962.82	1481.41	32094	28315.4	1481.41	31250.2	1481.41	1481.41	1481.41	43547.6	35141.7	18945.9	1481.41	1481.41	80890.3	26354.8	36046.5	1481.41	23895.7	32041.4	39222.2	30219.9	13890.9	1481.41
O60513	B4GALT4	Beta-1,4-galactosyltransferase 4	B4GT4_HUMAN	30249.2	5680.8	5680.8	63679	20337.4	28397.5	5680.8	5680.8	5680.8	24549.5	5680.8	25778.6	53215.8	5680.8	22446.1	5680.8	5680.8	16959.6	42116.6	5680.8	5680.8	14908.4	5680.8	22513.3	5680.8	5680.8	5680.8	22842.8	43568.4	5680.8	5680.8	11361.6	5680.8
O60518	RANBP6	Ran-binding protein 6	RNBP6_HUMAN	47218.1	36063.8	65327.3	42601.4	34170	51221.6	35448.7	44182.6	40985.1	91853.1	46233.4	45792.4	26831.2	8329.99	80246.2	33475.8	47784.1	33689.1	87541.9	93618.5	58999.9	52171.5	37686	44325.1	40762.1	62667	4164.99	47791.8	29335.3	25480.3	38798.6	36929.2	27517.2
O60524	NEMF	Nuclear export mediator factor NEMF	NEMF_HUMAN	148138	202511	99309.8	130575	100206	91712.3	123044	348233	133095	118205	159568	112483	110678	16840	53830.7	120287	149287	33680.1	194727	122162	43892.6	197041	84720.7	85685.2	102802	66262.1	16840	73454.3	176398	73653.5	46215	90368.6	178786
O60547	GMDS	GDP-mannose 4,6 dehydratase	GMDS_HUMAN	47052.8	101910	63223.3	107257	75366.1	72547.8	48544	48385.4	129563	83135.2	86794.1	60516.9	215002	265650	57917.7	69110.3	28576.3	39092.7	63075.3	81139.2	83404.2	279765	154663	77028.8	117415	64814	254801	57112.4	121998	221165	63241.3	66275.5	55421.8
O60551	NMT2	Glycylpeptide N-tetradecanoyltransferase 2	NMT2_HUMAN	203833	11900.8	58824.2	11900.8	78462.7	46692.1	54590.3	11900.8	11900.8	160244	11900.8	11900.8	11900.8	11900.8	47824.4	11900.8	47559.6	28384.8	11900.8	11900.8	82559.4	43562.4	11900.8	54312.7	104311	37469.5	92197.2	23801.7	42188.8	11900.8	91852.1	45975.9	11900.8
O60568	PLOD3	Multifunctional procollagen lysine hydroxylase and glycosyltransferase LH3	PLOD3_HUMAN	560483	381710	859339	637269	491946	503035	661968	589073	133718	615071	1.06673e+06	333686	430127	1.03592e+06	1.02032e+06	65106.7	529923	432816	246079	489325	243054	772373	225907	486152	237563	11852.3	65095.8	220819	237240	54211.4	487525	131707	391578
O60573	EIF4E2	Eukaryotic translation initiation factor 4E type 2	IF4E2_HUMAN	131995	143409	222069	97445.7	110044	42763.5	214172	52991.3	663825	281125	83183.8	21224.5	289933	42449	115732	50708.5	118497	124476	203665	213023	152555	134242	77922.1	92619.5	263869	189818	21224.5	88043.8	83045.6	326314	383978	68847.8	61339.5
O60603	TLR2	Toll-like receptor 2	TLR2_HUMAN	1772.9	13637.7	15698.4	70962.9	35219.2	102699	18721.2	22179	772.478	61498.9	772.478	34355	772.478	106333	35370.5	9783.87	13151.9	8779.44	772.478	49432.4	12294.5	13999.7	64553.6	17457.8	1544.96	11122.5	772.478	23405.8	18920.2	772.478	772.478	5024.05	772.478
O60610	DIAPH1	Protein diaphanous homolog 1	DIAP1_HUMAN	79919.4	55243.4	44740.2	65122.2	106095	83971.2	102471	62888.3	100398	105332	113973	83492.7	57513	114494	155590	36698.1	64238.1	71216.2	61864.3	104821	58754	65882	124009	106016	144620	68525.7	40068.6	130953	76963.9	85434.2	74296.4	92041.4	198938
O60613	SELENOF	Selenoprotein F	SEP15_HUMAN	104163	64027.8	140604	241631	187319	169202	37646.8	38998.5	74376.5	248513	89923.8	43538.2	86841.8	12472.4	608776	36180.1	219493	489017	25809	82128.8	212404	28056.6	12472.4	56862.1	80582.7	73891.1	12472.4	349335	83488.4	115572	168773	405642	24944.9
O60645	EXOC3	Exocyst complex component 3	EXOC3_HUMAN	74513.8	76715.7	58256.4	76869.4	76477.1	91299.6	59685.9	110891	92457.4	89987.9	111007	89176.8	62317.8	72548.3	79000.5	88273.1	36803.9	74231.4	88370.4	76303.2	93603.6	108154	64063.1	76942	46212.9	39986	84248.7	61025.1	74191.2	6912.79	13825.6	116077	71424.4
O60664	PLIN3	Perilipin-3	PLIN3_HUMAN	723817	432072	327139	949183	337007	581069	710201	237144	865341	1.62822e+06	169208	556801	894492	361808	1.62147e+06	265889	623103	1.0345e+06	412553	878962	1.09896e+06	329033	772896	299606	429484	638011	963706	563183	349106	397325	728324	176488	206963
O60671	RAD1	Cell cycle checkpoint protein RAD1	RAD1_HUMAN	8201	2945.6	10039.7	2945.6	21757.6	13349.2	2945.6	2945.6	2945.6	86224.6	2945.6	2945.6	2945.6	2945.6	14503.6	2945.6	2945.6	2945.6	2945.6	2945.6	9920.06	46968.2	2945.6	5891.21	2945.6	2945.6	2945.6	27959.3	2945.6	2945.6	50051.7	34833.2	2945.6
O60678	PRMT3	Protein arginine N-methyltransferase 3	ANM3_HUMAN	14486.9	2751.81	26651.5	18636.2	12422.8	20453.6	39422.1	1375.9	1375.9	22013.5	36671.5	13847.5	1375.9	5071.62	14764.6	17651.6	27306.8	8831.44	9377.02	3270.84	13182.2	3728.66	1375.9	16000.7	5948.33	11932.8	1375.9	20416.7	11549.2	1375.9	17858.9	36024.5	21893.9
O60684	KPNA6	Importin subunit alpha-7	IMA7_HUMAN	150705	135434	161941	55724.4	118187	148330	153340	93708.9	125058	251551	142569	89396.2	110804	144789	163350	156273	153838	188855	113021	73904.5	141097	120077	144708	129443	134647	130923	90069.8	204573	508335	81558.9	126747	127927	112426
O60687	SRPX2	Sushi repeat-containing protein SRPX2	SRPX2_HUMAN	61618.4	64883.9	33832.4	225012	178.099	79206.7	178.099	178.099	119479	99314.4	49021.8	178.099	133512	114139	45411.6	83467.7	32360.4	45513.4	178.099	89322.1	99973.9	113033	329582	178.099	178.099	39894.1	198496	29858.6	62959.7	178.099	30146	178.099	356.197
O60701	UGDH	UDP-glucose 6-dehydrogenase	UGDH_HUMAN	292670	293565	437209	854101	191124	791600	189149	413330	306835	235663	395620	267328	423357	125380	502137	173708	265337	585210	237689	216007	383914	283799	391563	100062	103628	209599	236238	422693	380019	1.38607e+06	346781	547549	1.36365e+06
O60704	TPST2	Protein-tyrosine sulfotransferase 2	TPST2_HUMAN	10283.2	40374.6	11068.4	31065.6	19351.5	11495.5	3513.82	26203.2	3513.82	14172.2	3513.82	27154.6	49483	3513.82	20570.4	3513.82	7027.63	22448.8	3513.82	29601.8	18868.7	23470.9	3513.82	18185.4	3513.82	30041	3513.82	21198.2	3513.82	68111.7	14517.6	17451.3	37800.9
O60711	LPXN	Leupaxin	LPXN_HUMAN	870.625	870.625	15970.8	870.625	78042.9	870.625	1741.25	870.625	10180.3	65645.3	870.625	870.625	870.625	870.625	870.625	870.625	870.625	54625.2	870.625	870.625	24291.5	870.625	49406.9	21368.4	53267.7	870.625	870.625	68667.3	870.625	870.625	870.625	870.625	870.625
O60716	CTNND1	Catenin delta-1	CTND1_HUMAN	275092	117991	262561	372408	260331	679673	380096	223191	128551	419106	367145	231674	181402	272328	308389	570023	108092	155976	320791	110402	273760	162823	157358	261800	133738	254476	307583	377455	408791	126626	155906	423207	444688
O60749	SNX2	Sorting nexin-2	SNX2_HUMAN	173955	504969	330401	264016	364123	213327	217313	442470	369347	226737	204592	362058	451256	359124	374592	136159	204864	369523	206232	290404	254480	314345	467855	232533	503612	269057	522895	215239	274200	349778	236180	233045	200740
O60762	DPM1	Dolichol-phosphate mannosyltransferase subunit 1	DPM1_HUMAN	466842	918256	408813	665819	565618	1.1355e+06	819500	565021	847739	601627	259497	475841	1013638	740436	580858	687181	296181	394537	648199	600714	474242	864792	416842	460085	1.35915e+06	785485	495766	292297	615388	1.42491e+06	891290	485141	510967
O60763	USO1	General vesicular transport factor p115	USO1_HUMAN	403856	247806	374195	517570	526020	449543	298178	273966	374527	385049	609921	370942	533349	461749	312421	410846	202531	432345	262230	350323	321714	418150	273150	326399	249164	227141	195087	416633	682767	313080	300720	274301	437025
O60784	TOM1	Target of Myb protein 1	TOM1_HUMAN	85276.2	172155	160476	143024	179576	133418	120821	151526	177557	141092	109834	118112	364447	199302	199794	101179	110040	163029	43124.7	163628	170815	314223	159300	72543.1	92797.9	122236	207577	137531	174488	204406	132258	109170	64525.5
O60814	HIST1H2BK	Histone H2B type 1-K	H2B1K_HUMAN	28334070	29641516	31625250	30366802	22319854	17180948	26837714	13957924	90526760	36683768	42554120	22441738	19609548	14883105	25940008	35886576	27088438	12582678	26547358	17473452	31992604	20356840	26872342	21856554	54545680	32226672	26610104	19223528	16348156	36796336	30704822	37177640	7431138
O60825	PFKFB2	6-phosphofructo-2-kinase/fructose-2,6-bisphosphatase 2	F262_HUMAN	50979.8	98858.2	46265.9	78427.2	62164.2	57544.1	102302	95637.9	74209.9	109592	14652.2	56956.4	75985.6	111772	29367.9	77591.4	115218	75908.2	69745	103026	43932	14652.2	14652.2	113036	65766.2	53761	14652.2	64510.4	85951.8	29304.4	14652.2	84006.9	112833
O60826	CCDC22	Coiled-coil domain-containing protein 22	CCD22_HUMAN	59061.5	53150.8	92786	135364	100668	115082	77319.4	106866	64670.1	86749	53449.4	124248	131034	146079	56729.8	73671.2	67661.4	99562.5	89832.1	115531	66445.1	165301	134620	102247	65774.1	40783.7	146322	137146	105228	64090.3	75063.8	85777	142115
O60828	PQBP1	Polyglutamine-binding protein 1	PQBP1_HUMAN	10383.1	10383.1	398811	10383.1	162593	54696.7	10383.1	10383.1	10383.1	585017	10383.1	10383.1	10383.1	10383.1	290129	484280	159339	140424	10383.1	10383.1	227832	313610	10383.1	228745	20766.2	10383.1	10383.1	233538	10383.1	10383.1	10383.1	465668	10383.1
O60830	TIMM17B	Mitochondrial import inner membrane translocase subunit Tim17-B	TI17B_HUMAN	68699.5	531.541	311372	682.163	89108.8	54465.9	150513	265.77	3832.27	105602	265.77	21941.6	265.77	265.77	62762.6	32078.4	27093.2	74422.9	72734.9	265.77	48113.4	269367	265.77	58319.8	284611	65221.1	265.77	51445.2	33933.7	102429	75031.6	112524	1850.71
O60831	PRAF2	PRA1 family protein 2	PRAF2_HUMAN	277589	1504815	607176	928533	660872	697436	1353454	1.15282e+06	728736	1.65799e+06	403732	659634	4163801	952987	603750	427512	465605	853263	512317	720948	433109	1300255	785254	721184	1.14783e+06	636366	513049	518598	419005	1.43327e+06	459732	279002	708102
O60832	DKC1	H/ACA ribonucleoprotein complex subunit DKC1	DKC1_HUMAN	147663	76739.2	156112	76706.1	105330	86521.2	230656	69870.8	407588	266694	403482	52450	61401.9	269397	59822	338113	107193	70212.6	165291	65702.6	121847	62920.8	87095.6	108710	142301	210977	30442.1	155771	61692.1	70005.4	326527	198175	122526
O60841	EIF5B	Eukaryotic translation initiation factor 5B	IF2P_HUMAN	303693	45357.6	125215	83932.6	188719	219864	154521	121065	44160.7	97682.9	279571	126805	85211	276253	136888	131547	116526	104477	224142	79981.5	112675	185541	92086.7	240369	57117.1	72083.8	120052	108124	123050	58116.8	84557.4	77440.1	84728.9
O60869	EDF1	Endothelial differentiation-related factor 1	EDF1_HUMAN	381525	890871	299179	559526	319930	312209	572318	158020	707793	532008	807841	288132	607037	606532	504622	288923	345240	308502	262147	495687	338436	1.00404e+06	386351	205836	804772	536596	485204	205274	376122	1.33166e+06	706205	577230	353027
O60870	KIN	DNA/RNA-binding protein KIN17	KIN17_HUMAN	83427.4	1348.3	17838.9	14750.5	22844.6	37497.7	37679.3	1348.3	1348.3	49434.9	23913.5	1348.3	1348.3	1348.3	1348.3	31435.1	50385.1	11361.8	45141.1	1348.3	14134.9	1348.3	1348.3	41657.1	2696.6	1348.3	1348.3	13975.5	1348.3	1348.3	1348.3	9448.02	14036.7
O60879	DIAPH2	Protein diaphanous homolog 2	DIAP2_HUMAN	36940.6	86128.6	47775.7	4069.35	4069.35	9005.64	25813.3	23063	4069.35	4069.35	34146.9	8138.7	4069.35	13669.9	12294	4069.35	35330.4	21891.9	42681	105409	62984.5	144166	4069.35	32569	4069.35	115312	4069.35	10818.9	4069.35	4069.35	4069.35	33203.1	80806.4
O60880	SH2D1A	SH2 domain-containing protein 1A	SH21A_HUMAN	3976.55	20434.2	3976.55	15880.5	57996.4	3976.55	3976.55	3976.55	334575	3976.55	3976.55	12946.2	3976.55	20773.5	3976.55	3976.55	3976.55	3976.55	7953.1	3976.55	3976.55	3976.55	33610.2	3976.55	161860	70623.6	3976.55	43115.4	16102.8	3976.55	3976.55	3976.55	3976.55
O60884	DNAJA2	DnaJ homolog subfamily A member 2	DNJA2_HUMAN	346032	116084	149313	197123	339987	243823	408285	239244	281776	238923	390405	142309	141295	175286	116978	208649	257851	142627	230458	160021	164516	256849	152108	151643	248619	157997	204046	252394	275273	109295	253210	251252	394594
O60885	BRD4	Bromodomain-containing protein 4	BRD4_HUMAN	119402	36688.1	77664.2	46261.4	87223.5	73032.4	124966	55342.3	67325.6	174541	173155	48020.1	31130	82245.8	47973.1	117413	121958	55431.1	100272	39454.4	131604	52749.5	72889.9	63595.3	46650	39549.2	40103.4	84838.5	29836	14918	50707	86864.4	77365.8
O60888	CUTA	Protein CutA	CUTA_HUMAN	445612	775666	868413	314815	563400	431123	550882	515990	1.52393e+06	2.16674e+06	1837124	766595	1.48964e+06	530215	1.30285e+06	482236	560064	528184	517029	755613	836424	597416	556760	512784	2.46338e+06	870168	1.33373e+06	656865	579605	2.9448e+06	985535	1.33827e+06	326006
O60907	TBL1X	F-box-like/WD repeat-containing protein TBL1X	TBL1X_HUMAN	30553.1	119191	81105	15276.5	71367.4	216983	59054.5	15276.5	15276.5	69537.1	334075	15276.5	160586	131131	97619.3	125655	152286	63569.4	79989.7	153585	69663	15276.5	15276.5	87796.7	179486	206835	15276.5	91114.8	15276.5	258923	294743	81383.8	144956
O60911	CTSV	Cathepsin L2	CATL2_HUMAN	4194.65	25092.7	19656.2	86262.3	4194.65	4194.65	22732	4194.65	4194.65	17262.5	4194.65	41545.4	4194.65	4194.65	41968.9	8389.3	4194.65	4194.65	69713.1	4194.65	4194.65	4194.65	4194.65	9301.97	16799.4	22318.8	20190.9	4194.65	26935.1	4194.65	137154	4194.65	26120.2
O60925	PFDN1	Prefoldin subunit 1	PFD1_HUMAN	239913	165438	300678	219873	222651	162924	259726	212188	522297	512057	309384	294364	427063	411651	310634	148992	150807	139847	256518	304349	175459	342306	176353	134086	406628	213699	343683	138246	265526	338154	268875	280004	165293
O60927	PPP1R11	E3 ubiquitin-protein ligase PPP1R11	PP1RB_HUMAN	107705	316349	109024	1	0.5	7940.08	0.5	0.5	346556	261626	300763	0.5	93979.3	6519.78	179417	0.5	90220.1	71539.6	0.5	0.5	115557	2.9249	161020	79954.4	387205	310471	0.5	125526	37519.8	370505	0.5	228154	0.5
O60934	NBN	Nibrin	NBN_HUMAN	131627	89410.3	161589	55188.3	137848	100168	248956	18683.4	37386.6	255997	91845.8	59135.6	49037	127533	75383.6	123456	103660	56532.6	122591	58636.1	184065	76090.2	74068.6	105129	37366.9	54487.1	50565.1	156274	39420	61245.9	69626.8	171916	95306
O60936	NOL3	Nucleolar protein 3	NOL3_HUMAN	55885.1	66202.2	9287.13	61557.3	20793.3	9287.13	37565.6	9287.13	9287.13	94226.8	71930.5	19695.2	65708.9	9287.13	46328.9	35899.1	185512	18574.3	39725.5	9287.13	21889.6	9287.13	9287.13	9287.13	58192.5	21617.1	9287.13	42942	9287.13	9287.13	9287.13	20131.3	31853.3
O60942	RNGTT	mRNA-capping enzyme	MCE1_HUMAN	18932.2	152116	24505.7	15348.3	20443.2	26760.7	26226.2	21447.1	991.525	31516.3	27269.9	14298.2	3376.15	991.525	10038.3	35359.4	19551.9	11436.6	35567.6	21940.2	9917.55	11911.3	3494.38	38455.5	17771.7	22462.6	991.525	29636.4	991.525	1983.05	8835.74	22049.6	991.525
O75023	LILRB5	Leukocyte immunoglobulin-like receptor subfamily B member 5	LIRB5_HUMAN	6274.16	44505.8	6274.16	15765.9	12548.3	44651.5	15710.1	434225	6274.16	6274.16	6274.16	32392	36533.5	6274.16	6274.16	6274.16	37728.5	20212.7	13194.4	22175	6274.16	125712	90567.7	6274.16	6274.16	6274.16	6274.16	6274.16	6274.16	6274.16	6274.16	6274.16	142424
O75027	ABCB7	ATP-binding cassette sub-family B member 7, mitochondrial	ABCB7_HUMAN	46544.5	70149.5	50762.6	62741.4	22873.3	69730.7	23634.6	4293.87	31216.6	8587.75	14970.4	73156.2	39763.7	123878	50543	48759.2	28562.3	56646.5	106098	69863.3	62603.2	210402	58845	69501.6	4293.87	51155.3	23016.5	47286	4293.87	131908	39884.8	48922.7	82724.6
O75044	SRGAP2	SLIT-ROBO Rho GTPase-activating protein 2	SRGP2_HUMAN	8043.07	9964.53	14476.7	22644.8	57154.9	23199.7	39689.5	34686.3	27341	90623	35995.8	30820.6	50701.4	4021.54	23833.7	38550.5	21342	14367.9	17630.5	14153.8	12145.3	21107.2	40185	65041.6	10222.7	9572.91	43203.2	61239.3	32489.4	4021.54	25664.6	24857.5	23180.3
O75051	PLXNA2	Plexin-A2	PLXA2_HUMAN	12652.9	12574.9	1081.3	1081.3	5042.02	8351.76	1081.3	36139.9	1081.3	28891.9	1081.3	1081.3	1081.3	1081.3	6724.99	1081.3	8220.47	1081.3	7912.75	1081.3	1081.3	1081.3	1081.3	9827.63	1081.3	15215.2	1081.3	5480.48	7883.05	1081.3	1081.3	7047.52	2162.6
O75052	NOS1AP	Carboxyl-terminal PDZ ligand of neuronal nitric oxide synthase protein	CAPON_HUMAN	6607.16	6607.16	6607.16	6607.16	6607.16	6607.16	85324.4	6607.16	6607.16	6607.16	31023	26424.2	6607.16	6607.16	29385.9	15381.5	6607.16	6607.16	25593.7	6607.16	6607.16	6607.16	6607.16	15769.5	13214.3	18479.7	6607.16	6607.16	26912.9	6607.16	39683.2	6607.16	6607.16
O75054	IGSF3	Immunoglobulin superfamily member 3	IGSF3_HUMAN	26479.8	0.956216	13783.3	0.956216	6334.98	48620.9	59403.1	265363	938372	45169.3	9975.12	347686	0.956216	0.956216	96640.4	1.91243	127075	19205.2	15382.2	6177.12	0.956216	19055.1	256785	10959.5	18208.2	24536.3	0.956216	4003.27	0.956216	805928	0.956216	26765.9	232415
O75063	FAM20B	Glycosaminoglycan xylosylkinase	XYLK_HUMAN	9412.6	9828.64	38724.6	20691	28636	20623.9	54192.6	233.507	14297.5	8346.95	33091.7	9372.05	16031.9	233.507	25821.9	62689.1	20262.5	467.013	58836.2	49691.6	13312.9	233.507	6327.36	51107.4	21427.8	41942.3	233.507	13728.4	15865.2	26148.6	34975.4	35906.3	45559.3
O75064	DENND4B	DENN domain-containing protein 4B	DEN4B_HUMAN	7367.69	16457.6	22303.6	207.102	40533.4	13254	102345	52516.3	207.102	75987.4	2244.43	33460.2	42793.2	207.102	21348.1	15213.9	14506.1	9659.43	34151.7	23146.8	21375.4	45215	39252.5	27844	46986.1	27602.6	34297.6	23625.1	39926.1	207.102	414.205	26650.4	20212.9
O75071	EFCAB14	EF-hand calcium-binding domain-containing protein 14	EFC14_HUMAN	16915.2	3371.84	16278	27752.8	3371.84	29469.7	3371.84	3371.84	3371.84	13912.2	29376.3	11824.2	14379	3371.84	18100.9	19076.9	11982.2	20134.1	14067.7	3371.84	9881.24	3371.84	3371.84	19834.7	13401.1	18512.4	3371.84	18391.6	6743.67	3371.84	3371.84	3371.84	3371.84
O75083	WDR1	WD repeat-containing protein 1	WDR1_HUMAN	1.70655e+06	1.91217e+06	1.53198e+06	1.83961e+06	1.68999e+06	1.35253e+06	1.85343e+06	1.81086e+06	1830361	3.1031e+06	1.46419e+06	1.86123e+06	2.20483e+06	2639137	1.54779e+06	1.24391e+06	967482	1.51226e+06	1.25674e+06	1.59052e+06	2.05003e+06	1.89686e+06	2.00347e+06	1.34502e+06	3.25691e+06	1959418	1.58808e+06	1.7085e+06	1532094	1281778	842517	1.66448e+06	2.0355e+06
O75084	FZD7	Frizzled-7	FZD7_HUMAN	2574.72	2574.72	39197.4	78286.5	30834.3	33874.5	78589.5	2574.72	2574.72	5149.44	120802	48081.5	55410.7	2574.72	2574.72	67833.5	27406.4	26461.9	109440	2574.72	31404.5	127654	36623.6	27789.5	2574.72	59389.1	2574.72	21261.5	2574.72	2574.72	72632.1	2574.72	2574.72
O75094	SLIT3	Slit homolog 3 protein	SLIT3_HUMAN	437308	968.034	968.034	12777	968.034	6548.15	431799	73037.2	968.034	968.034	494380	10810.8	968.034	968.034	184615	968.034	175477	33767	31880.5	13772.2	226994	34531.7	18672.7	508646	300324	968.034	34778.8	1936.07	15557.1	968.034	161167	322013	441682
O75110	ATP9A	Probable phospholipid-transporting ATPase IIA	ATP9A_HUMAN	37567.8	20599.1	38041.4	47186.8	62076.6	60295.1	30223.1	92190	47716	57951.7	35474.5	32902	38248.6	66756.3	47346.6	57263	39472.6	30466	21532	90941.7	36215.2	58546.4	27835.7	67919	127337	38716.2	91431.8	55726.1	308309	53980.7	39889.2	58136.2	113806
O75113	N4BP1	NEDD4-binding protein 1	N4BP1_HUMAN	28476.9	4079.81	22314.8	44647	44412.5	68644.9	60613.8	4079.81	4079.81	4079.81	55777.8	59642.8	94032	4079.81	4079.81	4079.81	39882.5	4079.81	4079.81	4079.81	4079.81	4079.81	4079.81	4079.81	4079.81	4079.81	4079.81	8159.62	66368.6	4079.81	38919.5	4079.81	67252.2
O75116	ROCK2	Rho-associated protein kinase 2	ROCK2_HUMAN	79135	53269	55307.3	48723.8	72356.2	93857.6	78930.6	132868	48784.7	183242	60836.8	81578.1	53881.8	60025.3	56409.4	74615	57632.6	39293.2	46894.6	60871.8	60559.4	154196	59676.2	115558	49538.3	48916.7	93919.9	81204.7	53987.5	17067	34133.9	53459.5	69101
O75122	CLASP2	CLIP-associating protein 2	CLAP2_HUMAN	21914	26679.4	14808.8	23498	75396.4	41595.9	10467.5	5233.73	25224.8	71077.5	35767.7	32143.5	41159.1	30365	5233.73	51094.8	22264.5	68317.8	34263.4	27904.2	29467	68082.9	41855.9	35662.8	26667.1	29135.8	31648.7	32733.8	26808.5	67012.6	17088.8	47352.8	22885.6
O75127	PTCD1	Pentatricopeptide repeat-containing protein 1, mitochondrial	PTCD1_HUMAN	0.956216	0.956216	7168.95	0.956216	3427.84	0.956216	0.956216	0.956216	0.956216	0.956216	0.956216	0.956216	0.956216	0.956216	8018.38	1.91243	4871.14	14373.8	14003.6	0.956216	5762.13	0.956216	0.956216	10323.4	0.956216	0.956216	0.956216	5380.45	0.956216	0.956216	0.956216	7535.46	0.956216
O75128	COBL	Protein cordon-bleu	COBL_HUMAN	2089.26	2089.26	2089.26	2089.26	24485.6	2089.26	55941.2	2089.26	2089.26	118351	2089.26	2089.26	2089.26	2089.26	29995.8	57083.3	4178.52	2089.26	49861.8	2089.26	29916.6	2089.26	2089.26	41215.3	2089.26	2089.26	2089.26	17087.2	2089.26	2089.26	2089.26	11176.8	2089.26
O75131	CPNE3	Copine-3	CPNE3_HUMAN	631939	194749	179692	198696	302114	194473	382834	261063	219511	21030.4	134951	623392	648723	918313	268411	1.00165e+06	234513	356863	175559	666114	313679	954308	215909	453418	236838	165309	831777	422455	272717	1.20248e+06	401597	137380	760189
O75143	ATG13	Autophagy-related protein 13	ATG13_HUMAN	1815.33	1815.33	1815.33	1815.33	17153.8	1815.33	41878.6	1815.33	1815.33	1815.33	1815.33	1815.33	1815.33	1815.33	119693	3630.65	89526.9	71466.5	1815.33	1815.33	133603	1815.33	1815.33	1815.33	1815.33	10878.4	1815.33	111746	9361.4	1815.33	1815.33	277739	1815.33
O75146	HIP1R	Huntingtin-interacting protein 1-related protein	HIP1R_HUMAN	17814.3	5520.74	19093.5	36777.2	156932	70969.4	2760.37	2760.37	11377.7	87973.6	71259.8	44390.9	35596.6	137714	26259.8	232829	13465.4	49444.4	105534	25405.6	32409.3	87772.3	25767.7	58584.5	27520.2	7855.98	17878.9	50625.4	82128.1	20301.2	23197.8	93844.2	75612.1
O75150	RNF40	E3 ubiquitin-protein ligase BRE1B	BRE1B_HUMAN	36356.7	5127.91	18398.3	13834.2	51277.2	24620.8	71796.3	34391.9	2563.95	64822.4	34704.2	17071.7	2563.95	2563.95	24481.4	27679.8	37469.8	27142.1	84385.1	9990.16	63221.8	32372.3	13824.5	37642.3	40119.3	13685	2563.95	33745.6	11515.3	2563.95	11240.3	22214.6	31972.7
O75151	PHF2	Lysine-specific demethylase PHF2	PHF2_HUMAN	27220.1	4717.22	39345	71960.9	58935.2	58715.4	83497.5	30132.6	51437.5	63385.9	29468.4	19467	19105.9	4717.22	24653	46556.9	43794.4	29660.8	11961.7	4717.22	47637.8	9434.44	15576.4	38134.8	34536	4717.22	4717.22	35588.4	23130.9	4717.22	30179.6	42728	32093.5
O75152	ZC3H11A	Zinc finger CCCH domain-containing protein 11A	ZC11A_HUMAN	83541.1	41848.5	83959.6	59442.3	118236	73062.6	283796	82550.1	51038.7	247497	127487	274596	22003.7	136031	53642.3	141915	100434	59758.3	182146	53512.8	105801	121197	87339.5	183141	45651.6	44548.1	11001.8	77205.7	55017.7	11001.8	46705.3	126412	124016
O75153	CLUH	Clustered mitochondria protein homolog	CLU_HUMAN	347767	29445.8	231501	69971.1	119016	113927	339270	104022	67938.7	149290	131617	60724	171509	178741	90379.5	174946	130967	84506.7	314953	97417	191651	174069	36122.4	435105	43869.4	145958	27789.5	135220	137465	75272.6	78224.8	102096	217273
O75164	KDM4A	Lysine-specific demethylase 4A	KDM4A_HUMAN	32695.4	2513.08	6130.47	32880.4	77728.4	2513.08	50055.4	2513.08	2513.08	13884.9	67481.6	2513.08	2513.08	2513.08	2513.08	15950	10930.5	2513.08	63935.6	2513.08	5026.15	2513.08	2513.08	102489	2513.08	16221.1	2513.08	6789.51	2513.08	2513.08	2513.08	16215.1	2513.08
O75165	DNAJC13	DnaJ homolog subfamily C member 13	DJC13_HUMAN	35292.2	72420.3	28377.9	49858.3	68053.6	95640.7	127063	94174	36630	62927.3	34655.5	72290.4	66804.7	68127	52437.9	42103.4	25283.3	34879.3	39643.8	56288.5	27934	83561.6	55171.4	49498.8	23259.7	35009.8	47271.5	67681.8	44425.5	34745.9	21570.5	23467.2	63362.1
O75167	PHACTR2	Phosphatase and actin regulator 2	PHAR2_HUMAN	12166.4	2929.03	2929.03	2929.03	15585.5	2929.03	2929.03	2929.03	15155.3	2929.03	12749	2929.03	2929.03	2929.03	18494.8	8234.29	2929.03	2929.03	11969.8	2929.03	2929.03	2929.03	2929.03	12586	19578.7	14890.2	2929.03	2929.03	16914.3	2929.03	5858.06	2929.03	2929.03
O75170	PPP6R2	Serine/threonine-protein phosphatase 6 regulatory subunit 2	PP6R2_HUMAN	214770	146263	135456	67171.2	129891	62026.2	75484.3	167679	101941	969499	67023.4	55822.4	193236	286628	291956	49286.4	199016	22682.8	41124.9	108848	434095	54977.4	69910.5	101596	118822	100160	107590	227300	41699.8	133526	137532	124156	128698
O75175	CNOT3	CCR4-NOT transcription complex subunit 3	CNOT3_HUMAN	104251	62715.7	65665.2	65583.8	267791	29775.9	162558	50816.4	89980.3	191657	135990	37963.5	74308.3	89379.9	73556.8	106857	61058	43697.6	267471	87255.4	56312.3	51556.1	209227	48419.5	110114	93894.9	14887.9	52368.6	84790.8	79737.7	55486.3	67885.6	61365.1
O75177	SS18L1	Calcium-responsive transactivator	CREST_HUMAN	5449.87	804.602	4238.65	804.602	804.602	804.602	804.602	804.602	804.602	804.602	804.602	804.602	804.602	804.602	804.602	804.602	4775.45	2622.87	1609.2	804.602	4957.76	804.602	804.602	4521.91	4549.31	5191.71	804.602	2075.25	804.602	804.602	804.602	14456.6	804.602
O75179	ANKRD17	Ankyrin repeat domain-containing protein 17	ANR17_HUMAN	62681	26057.1	63539.6	75583.3	48356	62263.9	63973.3	59298.3	27092	40136.5	91125.5	61111.8	35089	62591.5	22745.4	52543.4	20562.4	32704.6	76455.3	39287.9	40950.3	111853	22302.5	43955.1	33881.3	38205.1	10281.2	26447.7	64355.1	10281.2	35030	40618.4	58137.8
O75182	SIN3B	Paired amphipathic helix protein Sin3b	SIN3B_HUMAN	46342.3	968.272	12957.4	968.272	23827.5	27345	36490.6	968.272	968.272	26061.7	29224.1	968.272	968.272	968.272	968.272	968.272	34450	6160.72	14555.3	968.272	42721.4	968.272	968.272	15720.3	968.272	968.272	968.272	21162.1	968.272	968.272	968.272	1936.54	968.272
O75190	DNAJB6	DnaJ homolog subfamily B member 6	DNJB6_HUMAN	126220	99501.1	220071	115868	185120	172335	413750	86320.2	114742	978277	121194	59750.4	67558.6	105745	190793	394153	89187.2	67655.1	230702	143997	128373	125539	82048.9	117100	69078.6	136168	70719.4	198093	46661.9	43689.1	168771	48495.5	69503.2
O75191	XYLB	Xylulose kinase	XYLB_HUMAN	45531.8	49552	75131.5	18658.9	64638.4	92761.3	5610.64	5610.64	73494.8	398220	92704.2	5610.64	11221.3	79289.1	39952.2	52988.1	78006.6	58159.1	5610.64	80731.4	71197	50835.7	40871.2	73471.8	73886.1	57252.5	5610.64	70081.2	5610.64	342195	64348.9	286602	230615
O75208	COQ9	Ubiquinone biosynthesis protein COQ9, mitochondrial	COQ9_HUMAN	32133.4	408.605	45177.5	33966.5	38555.5	42279.3	148483	16374.8	1742.51	35790.7	79784.5	40481.8	3031.15	204.303	54152.8	67608.4	94392.8	73607.9	28010.6	9245.49	62666	3688.07	113694	40111.5	102721	11728.7	45760.3	51993.6	49786.1	159533	112626	98081	24274.6
O75223	GGCT	Gamma-glutamylcyclotransferase	GGCT_HUMAN	165125	200929	267256	172679	124643	107892	144455	9885.84	734905	314156	456248	108102	344192	19771.7	420042	174690	208348	584586	118979	889249	248800	9885.84	161853	181983	842243	1.06113e+06	9885.84	398223	400744	810238	385566	396305	9885.84
O75251	NDUFS7	NADH dehydrogenase iron-sulfur protein 7, mitochondrial	NDUS7_HUMAN	331453	419701	348631	312328	378416	266244	480971	531721	622154	373164	298870	204911	436697	374699	231590	407922	315254	238371	323907	277130	252588	427526	282367	468354	579509	584171	292299	334116	316987	818083	344889	427008	458076
O75298	RTN2	Reticulon-2	RTN2_HUMAN	5689.56	47299	5689.56	32572.2	5689.56	40079.5	11379.1	5689.56	5689.56	260446	5689.56	27705	93572.6	5689.56	71314.9	116132	5689.56	13748	5689.56	5689.56	5689.56	5689.56	79021.7	16607.6	17798	5689.56	5689.56	5689.56	5689.56	80174.8	5689.56	5689.56	15397.6
O75306	NDUFS2	NADH dehydrogenase iron-sulfur protein 2, mitochondrial	NDUS2_HUMAN	698527	577493	734990	523196	564507	494663	562166	870726	581254	51356.7	297450	503816	515624	606170	379846	796218	639734	370508	811336	635188	292621	859695	628438	1094138	919974	670815	570872	336821	543512	1.54921e+06	824501	517760	1.00309e+06
O75312	ZPR1	Zinc finger protein ZPR1	ZPR1_HUMAN	105564	109268	151249	74106.4	103867	83490.9	144360	59922.9	101299	200975	109048	82520.9	98385.5	61891.6	96499.6	57336.9	78516	55460.4	104397	135738	63544.3	74915.9	76104.4	58835.6	117243	96849.8	63945.3	64440.6	55252.4	98361.2	76284.7	138831	67379.2
O75323	NIPSNAP2	Protein NipSnap homolog 2	NIPS2_HUMAN	170685	406838	222124	420968	46594.4	61781.9	170181	281628	269209	218461	163539	540580	943937	779614	907996	524725	817222	482836	240178	835068	300011	1.64986e+06	503064	451942	906688	917272	698930	225066	656265	1318605	963111	230873	243600
O75339	CILP	Cartilage intermediate layer protein 1	CILP1_HUMAN	31357.4	677794	148116	273697	63393.7	70425.3	75718	330736	1.32975e+06	666593	449278	107350	1.28776e+06	710845	101370	180005	107108	398920	529317	392197	168520	97355.1	199443	116107	5425.47	278140	85084.4	29972.5	159705	225855	123064	75479.8	82088.4
O75340	PDCD6	Programmed cell death protein 6	PDCD6_HUMAN	938791	1.58695e+06	622420	927064	557475	526906	615490	692859	2.06249e+06	776756	962066	690097	1.9086e+06	749595	1.96491e+06	1.32422e+06	507479	552585	657154	1.77686e+06	619097	1.11188e+06	631644	618874	3200908	1.65182e+06	783956	801653	903981	1790238	1.93873e+06	1.10125e+06	375594
O75347	TBCA	Tubulin-specific chaperone A	TBCA_HUMAN	352478	422122	416481	571048	518239	215448	394675	578049	1.4102e+06	779906	1.22383e+06	361561	780599	665619	769366	146433	214896	206090	613850	1.26112e+06	351251	638843	229347	175187	1.16689e+06	711769	705464	309588	264819	720969	532569	528060	646761
O75348	ATP6V1G1	V-type proton ATPase subunit G 1	VATG1_HUMAN	268139	650681	148111	319273	399610	140141	225708	293668	495757	152158	232266	254113	434479	264839	226553	196640	250276	147683	255510	285140	164970	384330	247384	143222	360453	416403	175942	114308	242961	433459	302751	125093	206078
O75351	VPS4B	Vacuolar protein sorting-associated protein 4B	VPS4B_HUMAN	84937	86030.1	45281.8	34941.5	47125.2	42119.7	35668.9	200470	383970	56669.2	115646	35836	263502	271238	42425.6	24637.6	33450.1	32486.8	81896.7	67148.9	52556.7	8071.56	30913.9	16143.1	26214.5	121136	38495.5	74436	91302.8	294172	23315.5	44165.1	101518
O75352	MPDU1	Mannose-P-dolichol utilization defect 1 protein	MPU1_HUMAN	354066	298498	361840	360601	672952	623280	582718	981836	236191	250727	340115	572338	464347	434600	295034	290016	446689	305385	538936	349708	188525	414733	376470	393294	482452	298234	524837	550107	506846	1.01521e+06	282279	487075	685573
O75356	ENTPD5	Ectonucleoside triphosphate diphosphohydrolase 5	ENTP5_HUMAN	3860.47	20865.5	3860.47	11689	3860.47	3860.47	3860.47	3860.47	3860.47	3860.47	3860.47	3860.47	3860.47	3860.47	3860.47	3860.47	3860.47	18060	14018.7	3860.47	3860.47	3860.47	3860.47	3860.47	28499.6	15643.7	3860.47	7720.95	109173	266642	3860.47	236109	231365
O75362	ZNF217	Zinc finger protein 217	ZN217_HUMAN	4229.76	243.457	1763.96	243.457	3631.18	4917.02	5144.73	243.457	243.457	11775.8	243.457	243.457	243.457	243.457	1851.21	4426.23	2748.26	243.457	243.457	243.457	12016.3	243.457	243.457	5234.82	6644.91	914.997	243.457	7232.48	486.913	243.457	243.457	2855.78	243.457
O75367	H2AFY	Core histone macro-H2A.1	H2AY_HUMAN	2.10944e+06	1.97717e+06	2059142	3.35883e+06	1.95265e+06	1.63928e+06	2.22278e+06	1.91063e+06	9158892	5.04108e+06	1917738	1.86576e+06	1.86169e+06	4.09705e+06	2.9419e+06	2.9572e+06	2.17952e+06	1.55504e+06	3463588	2.38932e+06	3223863	2150119	3723498	2.74474e+06	4.0738e+06	2.29876e+06	2.06234e+06	2.05521e+06	1169354	3.131e+06	2.22744e+06	3564487	1638401
O75368	SH3BGRL	SH3 domain-binding glutamic acid-rich-like protein	SH3L1_HUMAN	201211	362978	260887	266766	213851	81953.8	126316	183318	693167	355031	239428	262082	835558	253964	197566	118615	142365	222347	143159	222859	150194	277351	255002	91361.7	455377	495895	604253	165579	217741	1.4076e+06	273446	241732	63303.7
O75369	FLNB	Filamin-B	FLNB_HUMAN	1.34064e+06	1.20324e+06	1.58684e+06	1.50703e+06	868156	1.24059e+06	871937	2.38869e+06	1.4447e+06	2.2734e+06	1.0627e+06	1.06771e+06	2011381	1.47258e+06	887373	1.0891e+06	1.13342e+06	767831	1.27655e+06	1.06946e+06	1080961	1.42738e+06	1.19392e+06	704411	741294	777076	1.36778e+06	1.65281e+06	849860	862944	785788	416283	1327995
O75376	NCOR1	Nuclear receptor corepressor 1	NCOR1_HUMAN	58781.2	4833.88	26400.7	4833.88	47596.5	31902.7	30923	4833.88	4833.88	70820.5	29299.4	4833.88	4833.88	4833.88	21948.9	34140.9	24037.2	20553.2	40398.5	4833.88	51584.6	4833.88	39106.8	56611.8	27764.4	4833.88	4833.88	41516.9	9667.76	4833.88	4833.88	32557.7	49872.6
O75379	VAMP4	Vesicle-associated membrane protein 4	VAMP4_HUMAN	2263.26	2263.26	41939.1	8997.57	17808.5	31739.6	2263.26	2263.26	2263.26	38942.2	68936.7	22028.4	2263.26	2263.26	2263.26	10405	54138.6	40412.5	2263.26	2263.26	34807.2	2263.26	2263.26	2263.26	37275.1	4526.53	2263.26	39506.5	2263.26	2263.26	90316.5	38262.7	2263.26
O75380	NDUFS6	NADH dehydrogenase iron-sulfur protein 6, mitochondrial	NDUS6_HUMAN	207725	188980	239695	137528	187290	111456	84496.5	146577	208886	229924	105327	96499.8	78013	38537.2	188033	153447	238719	148313	106870	19268.6	211917	104065	135807	241947	315521	216616	145539	211763	116222	424361	151083	357265	95020.7
O75381	PEX14	Peroxisomal membrane protein PEX14	PEX14_HUMAN	80893.4	58227.8	61276.1	82117.4	74032	56133.9	102663	82791.8	65816.9	114255	50773.4	44196.1	208473	132172	88525.1	119289	58691.2	74827.5	163811	49611.2	116517	132271	124076	87813.3	126256	138451	40783.3	74372.5	147859	48461.1	82579	79326.3	205052
O75382	TRIM3	Tripartite motif-containing protein 3	TRIM3_HUMAN	26842	44693.2	2051.67	97367.6	2051.67	23791.5	50182.5	2051.67	57942.4	48683	2051.67	54473.9	120858	2051.67	2051.67	69112.4	21344.3	22307.7	41476.1	135764	34550.7	71644.7	31900.8	22631.8	84916.4	2051.67	248701	69043.2	92151.3	82416.1	2051.67	4103.34	101425
O75385	ULK1	Serine/threonine-protein kinase ULK1	ULK1_HUMAN	6677.17	51017.2	24286.1	29960.9	45757.1	31925.4	31242.7	39145.7	18107.8	32685.9	27978.5	35701	6677.17	54128.6	34000.6	6677.17	13614.8	40003.6	24741.6	51861.8	23132.8	6677.17	13354.3	31846.8	19617.5	24882.2	6677.17	20399.2	38524.4	6677.17	6677.17	45336.7	59742.9
O75390	CS	Citrate synthase, mitochondrial	CISY_HUMAN	1.27375e+06	972623	835794	926967	1.06356e+06	1.19002e+06	2.02405e+06	1.62897e+06	1.05841e+06	320155	646260	808094	544018	1078161	855227	1.37665e+06	1.02407e+06	1.60118e+06	1.56399e+06	1.12073e+06	850210	1.30924e+06	657159	1.21723e+06	1096188	988829	1.82701e+06	582507	1.05415e+06	1.01503e+06	697763	519742	684867
O75394	MRPL33	39S ribosomal protein L33, mitochondrial	RM33_HUMAN	29377.5	61245	49495.1	67037.5	42469.4	21978.1	63548.5	22916.7	73533.4	29654.9	56606.3	29519.2	4304.72	1052.85	57707.1	2105.7	24650.7	43470.4	41975	40083.1	22768.1	45241	12125	27850.4	56782.3	53072.3	1052.85	18631.3	39231.5	139558	54471.7	38870.9	1052.85
O75396	SEC22B	Vesicle-trafficking protein SEC22b	SC22B_HUMAN	675351	1.03673e+06	861587	830990	941945	1.68195e+06	785735	2275857	1.45491e+06	1.90437e+06	1.26855e+06	846095	2.42602e+06	2293033	878938	1.45219e+06	813501	1.03124e+06	1.05748e+06	1.73108e+06	978085	2.09683e+06	1.29356e+06	543840	1.15333e+06	961504	1.6958e+06	1.00476e+06	812343	1.83891e+06	942161	988132	1.52331e+06
O75400	PRPF40A	Pre-mRNA-processing factor 40 homolog A	PR40A_HUMAN	230616	5188.14	115149	112265	104983	123553	174985	74034	128629	234464	138976	65870.5	10376.3	111194	109207	114101	166899	96611.3	213694	29610	207871	74906.4	110817	101382	60215.1	47755.1	35208.3	132141	62806.7	5188.14	118465	187794	78932.8
O75410	TACC1	Transforming acidic coiled-coil-containing protein 1	TACC1_HUMAN	38652	81182.2	48074.5	55451.8	23106.9	79034.3	51372.5	95878.7	75023.6	39838	60904.7	92484.4	141620	103590	23425.5	61907.8	57464.8	34730.8	37506.3	54212.5	21346.4	49366.1	64826.3	59447.7	130528	90394.1	104017	26346.1	91425.2	75563	49387.9	16134.2	87775.9
O75414	NME6	Nucleoside diphosphate kinase 6	NDK6_HUMAN	29163.1	7942.25	63393.6	31249.6	15884.5	24448.5	7942.25	7942.25	58490	41106.4	34065.5	7942.25	7942.25	7942.25	48821.6	60117.3	34433.7	41296.8	99537.2	7942.25	24687.7	7942.25	7942.25	30161.4	58141.3	53455.7	7942.25	18131.4	31918.4	58098.8	7942.25	16719.5	7942.25
O75419	CDC45	Cell division control protein 45 homolog	CDC45_HUMAN	109881	379914	130298	2154.76	93080.1	4833.94	9056.94	2154.76	2154.76	93432.3	7207.41	2154.76	2154.76	200613	72505.5	6810	2154.76	87790.8	2154.76	765389	255034	4309.51	2154.76	208650	392124	316280	2154.76	1.40978e+06	26210.4	2154.76	2154.76	322974	2154.76
O75427	LRCH4	Leucine-rich repeat and calponin homology domain-containing protein 4	LRCH4_HUMAN	14277.3	39186.2	28570.8	66686.3	147451	58158.6	107954	50.4181	79750.6	24146.4	19297.1	31558.5	100.836	33067.3	15070.2	69729.2	2854.45	23825	116310	50.4181	42368	578.135	11509.6	133374	177892	28944.9	465.259	64858.9	105918	6678.87	11705.2	8127.08	50082.2
O75436	VPS26A	Vacuolar protein sorting-associated protein 26A	VP26A_HUMAN	389772	360949	314068	185434	467020	273350	520100	445659	784214	522715	339053	282247	770300	381618	238157	320625	395398	190889	350036	397865	382049	570515	303761	246804	407853	529300	775235	253393	269022	519047	410674	247670	289421
O75438	NDUFB1	NADH dehydrogenase 1 beta subcomplex subunit 1	NDUB1_HUMAN	114176	184662	79395.8	222901	132344	115705	260804	9332.47	164556	130987	218729	93332.5	136377	148332	51450.8	108095	87161.6	62039.2	26766.4	194436	30172.7	148692	52133.7	62687.5	276387	372120	108497	87218.9	191420	447992	177922	233687	248398
O75439	PMPCB	Mitochondrial-processing peptidase subunit beta	MPPB_HUMAN	216996	180887	245208	130682	182733	150166	416403	224474	319807	84832.9	232636	175295	146353	204434	262533	199083	186445	286704	340851	32778.5	416233	219650	154385	231199	174926	230801	37908	133169	218735	309918	211084	233184	192579
O75448	MED24	Mediator of RNA polymerase II transcription subunit 24	MED24_HUMAN	34200	2756.96	45084.7	2756.96	60593.4	44848.2	78106.8	2756.96	5513.91	21834.9	19633.1	8055.72	2756.96	2756.96	14340.3	41530.6	47826.7	12641.5	20137.7	2756.96	61492.5	2756.96	7558.59	51921.4	11853.7	9650.56	2756.96	46133.1	2756.96	8517.38	8483.45	45985.4	2756.96
O75449	KATNA1	Katanin p60 ATPase-containing subunit A1	KTNA1_HUMAN	57052	28796	36264.6	2780.23	15841.7	18229.1	16874.1	2780.23	28584.1	42058.6	33353	12061	22940.7	2780.23	27547.1	39858.6	19083.9	13325.6	18527.2	29996.4	5560.45	2780.23	23962.1	27455.3	26160.2	24411.6	2780.23	38434.5	26493	2780.23	25059.7	38820.4	2780.23
O75475	PSIP1	PC4 and SFRS1-interacting protein	PSIP1_HUMAN	186966	16878.5	272829	101308	196207	113541	282070	22177.7	171377	197825	172728	70594	1677.25	1677.25	127328	126554	206441	62598.9	249004	44478	483866	3942.14	153853	175258	158433	69982	56058.9	122853	11787.9	26619.5	191457	594101	3354.51
O75477	ERLIN1	Erlin-1	ERLN1_HUMAN	74176	26572.9	98504.3	82403.5	223258	92606.5	120756	162217	79635.1	185310	94427.8	140278	55456.3	56891	98679.5	75542.1	133778	90363.6	192347	38657.8	8701.76	187302	154226	129368	4350.88	71078.9	262845	133269	61803.4	155633	70015.4	229376	120433
O75487	GPC4	Glypican-4	GPC4_HUMAN	21835.3	10213.4	10213.4	192322	10213.4	10213.4	91249.3	10213.4	10213.4	10213.4	10213.4	10213.4	10213.4	10213.4	10213.4	267397	10213.4	46327.4	79513.4	10213.4	46341	10213.4	62595.9	24499.1	71022.6	117619	10213.4	20426.7	102404	10213.4	10213.4	10213.4	10213.4
O75489	NDUFS3	NADH dehydrogenase iron-sulfur protein 3, mitochondrial	NDUS3_HUMAN	880208	1.19917e+06	860825	865426	1044679	772576	1196157	1.54191e+06	1530360	486413	674188	732929	949774	775999	657479	912803	677750	490074	1.00712e+06	981360	551360	804889	705015	991488	1.40641e+06	1.03216e+06	781597	503584	869755	2.60878e+06	970452	994981	1235048
O75494	SRSF10	Serine/arginine-rich splicing factor 10	SRS10_HUMAN	691483	307654	802937	814963	405728	486110	835473	363842	1.05368e+06	709221	1.14674e+06	457263	612630	440117	513251	937682	595640	290176	778924	472479	531230	699633	354456	449298	1.24663e+06	1.31093e+06	568848	318698	489583	674389	570132	1093982	151793
O75503	CLN5	Ceroid-lipofuscinosis neuronal protein 5	CLN5_HUMAN	4086.34	83707.6	54735.5	97963.4	51548.7	31796.6	42043	29161.1	101483	23656.2	46114.6	51465.3	82741.4	4086.34	4086.34	4086.34	29909.6	34013.5	34335.8	89326.9	35639.1	4086.34	55091.2	20529.8	79666.9	47305	4086.34	8172.68	60289.6	108615	44554.9	46125.2	4086.34
O75521	ECI2	Enoyl-CoA delta isomerase 2, mitochondrial	ECI2_HUMAN	170023	99246.1	47518.7	28052.2	65326.9	31285.5	66855.2	97794.4	93412.8	9047.34	89881.2	84651.1	40347.8	33472.9	27799.1	21447.3	77043.4	135077	28674.7	36152.5	34766.2	74952.5	116412	28506.7	289022	28442.5	52298.2	73410.9	102375	881167	39969.2	451270	520337
O75525	KHDRBS3	KH domain-containing, RNA-binding, signal transduction-associated protein 3	KHDR3_HUMAN	114343	164337	168400	127849	111846	35524.9	212259	152917	15467	288770	105887	93973.5	152251	141826	36792.9	164798	69379.2	91685.5	90785.2	177154	119697	345753	90831.8	68364	69828.5	45351.5	1704.74	3409.47	1704.74	1704.74	66538.6	201921	149692
O75530	EED	Polycomb protein EED	EED_HUMAN	46409.9	11164.2	53240.8	28946.2	84461.4	47204.1	84577.8	11950.7	48855.1	61871.4	37989.5	10478.8	3472.39	3472.39	31282.9	80792.7	46832.5	24099.1	74209.8	3472.39	37600.8	23443.2	13764.9	64512.9	37796.2	41832.6	3472.39	38292.3	23538.3	6944.78	43821.7	81036.7	46578.5
O75531	BANF1	Barrier-to-autointegration factor	BAF_HUMAN	963850	974173	859032	386997	280614	223375	298288	246787	2749962	1.08096e+06	1.13406e+06	433983	1.20148e+06	523907	1.96847e+06	472662	385745	459778	317123	643785	578033	428998	743220	217577	1.02787e+06	1.28084e+06	720037	475027	522361	1476816	1.66914e+06	606476	130941
O75533	SF3B1	Splicing factor 3B subunit 1	SF3B1_HUMAN	370531	104882	274506	251548	429317	366163	683546	221156	120588	546492	449491	209024	222409	326798	198993	334708	379124	242306	591496	136510	466972	155219	300715	345898	108760	112655	146072	299721	163159	33106.8	179014	443579	285937
O75534	CSDE1	Cold shock domain-containing protein E1	CSDE1_HUMAN	84680.3	47435.8	181791	37274.3	81833.1	108296	82397.2	59485.5	18637.1	18637.1	112333	75788.3	50059.4	156532	95521.3	116272	120360	85771.9	75442.1	117460	87988.9	71275.3	44523.3	101002	102961	116131	44733.5	115108	50540.3	94315.4	114285	171731	95053.8
O75554	WBP4	WW domain-binding protein 4	WBP4_HUMAN	88302.8	80033	70443.3	13430.2	52935.6	45721.1	102904	13430.2	13430.2	69200.4	84748	13430.2	13430.2	13430.2	52413.4	47010.8	70297.1	27349.7	26860.5	13430.2	80892.5	13430.2	37894.6	31857.7	83032	50340.3	13430.2	56278.3	13430.2	13430.2	13430.2	61992.2	13430.2
O75563	SKAP2	Src kinase-associated phosphoprotein 2	SKAP2_HUMAN	420.077	420.077	44688.4	11771.6	19588.9	14451.1	13664.5	420.077	840.155	420.077	6357.79	12958.7	420.077	8768.56	8912.87	420.077	6769.61	13828.9	420.077	420.077	420.077	420.077	19039.5	42948.9	34021.4	420.077	420.077	19569	14917.4	420.077	420.077	58471.2	420.077
O75569	PRKRA	Interferon-inducible double-stranded RNA-dependent protein kinase activator A	PRKRA_HUMAN	173209	111938	172907	160230	141988	92069.2	67800.5	104266	76025.9	128740	171090	143366	163878	80571.4	227468	218125	163425	164616	146943	168345	159875	125758	117105	151419	195904	158854	106444	109187	173836	157201	199454	260734	80602.5
O75582	RPS6KA5	Ribosomal protein S6 kinase alpha-5	KS6A5_HUMAN	36803	42419.4	29613.2	22751.6	73902.5	34113.7	39386.8	56403.7	35788.7	28499.8	40969.3	41750.6	45321	10109.1	46693.7	142339	39341.9	29674.9	45298.3	46127.3	54696.2	43424.6	58671.9	20218.2	51105.6	26651.6	67249.8	54961.7	36517.1	10109.1	34055.7	35163.9	59741.5
O75586	MED6	Mediator of RNA polymerase II transcription subunit 6	MED6_HUMAN	42449	41677.7	9108.13	33462.1	54889.1	22817.8	86942.1	10737.7	3643.09	7286.18	57387.6	3643.09	28450.6	3643.09	20988.3	53065.5	27234	13861.7	15876.9	25644.6	23296.1	35414.4	23466	23714.2	55038.5	45212.1	3643.09	22019.4	3643.09	3643.09	31060.2	33272.2	27781.5
O75592	MYCBP2	E3 ubiquitin-protein ligase MYCBP2	MYCB2_HUMAN	9755.36	3388.07	6776.14	16850	26511	19311.3	15010.2	42813.1	3388.07	17486.2	20539.7	26623.4	3388.07	3388.07	3388.07	22021.1	11295.1	7209.79	12641.7	3388.07	12980.3	3388.07	15312	12296.9	3388.07	14896.2	3388.07	20395	12315.3	3388.07	3388.07	12513.6	19411.7
O75607	NPM3	Nucleoplasmin-3	NPM3_HUMAN	88170.5	94280.4	1.23633e+06	74352.7	124365	98148.6	336170	11532.8	98065.2	504032	216945	34695.2	23065.7	11532.8	267152	97823.6	252996	119625	29153.1	11532.8	190151	261720	42393.9	24501	121142	110283	11532.8	254123	43174.2	144686	160013	229481	11532.8
O75608	LYPLA1	Acyl-protein thioesterase 1	LYPA1_HUMAN	119269	228631	185681	235844	142717	51922	253813	218878	141931	1.02949e+06	320553	331951	140941	750475	518229	160645	209722	228285	87878.1	441010	534899	371342	184142	178938	236904	255366	424025	166460	97517.3	1.0649e+06	245230	205534	394471
O75616	ERAL1	GTPase Era, mitochondrial	ERAL1_HUMAN	5288.91	5288.91	5288.91	5288.91	48423.4	14325.1	43256	5288.91	5288.91	5288.91	12606.2	5288.91	5288.91	44658.5	16656	5288.91	10577.8	51351.2	39207.5	57864.2	5288.91	61016.3	5288.91	40916.6	5288.91	5288.91	5288.91	29448.5	5288.91	5288.91	5288.91	32908.4	31349.5
O75635	SERPINB7	Serpin B7	SPB7_HUMAN	1309.54	19329.9	252.373	14844.7	252.373	6644.31	504.747	4357.43	2548.38	252.373	97767.8	12509.1	30948.2	252.373	252.373	4283	2612.19	252.373	4509.61	16747.9	252.373	252.373	6987.29	1379.81	1344.16	1661.8	5276.67	252.373	5289.09	2647.79	7197.28	252.373	10888.6
O75636	FCN3	Ficolin-3	FCN3_HUMAN	30854.1	115160	46958	98494.8	18137.7	4106.97	24301.4	104068	51112.5	2053.49	43599.4	79719.8	66529.6	2053.49	15675.6	2053.49	37842.7	35736.5	32405.9	117953	2053.49	2053.49	100653	35064.3	2053.49	2053.49	134610	13859.3	61134.6	84879.8	13893.6	2053.49	54356.4
O75643	SNRNP200	U5 small nuclear ribonucleoprotein 200 kDa helicase	U520_HUMAN	261564	74984	188462	110950	206785	240166	585381	89196.9	47916.6	149531	322683	177635	113365	259883	145064	317289	315156	170107	370982	96869.6	301429	132144	200472	330224	64494.3	58192.7	129261	258145	125006	30222.3	79241.6	276363	210208
O75648	TRMU	Mitochondrial tRNA-specific 2-thiouridylase 1	MTU1_HUMAN	12404	7783.96	9813.31	3059.11	38665.8	13739.4	54464.2	3059.11	10506.6	28168.4	3059.11	3059.11	3059.11	3059.11	3059.11	14295	3059.11	17981.3	9299.24	10511.1	13699.9	42057.7	3059.11	19525.4	3059.11	6118.21	3059.11	29525.5	12289.6	25682.7	3059.11	10895.4	3059.11
O75663	TIPRL	TIP41-like protein	TIPRL_HUMAN	107643	99459.5	106703	45218.6	61606.6	63619.4	89159.4	44197.2	92643	82163.7	52726.7	59761.3	81675.9	108410	116222	48371.6	131030	68803	80798.6	53531.2	169038	41983.2	30110	68785.7	149070	155791	54024.8	104812	45603.4	96454.9	148314	131154	39013.3
O75674	TOM1L1	TOM1-like protein 1	TM1L1_HUMAN	44380.5	5105.93	33084.1	139229	10211.9	32397.8	11371.9	5105.93	152358	5105.93	5105.93	31851.4	36716	5105.93	84988.7	26227.2	21727	142075	51146.1	49978.7	27321	5105.93	5105.93	12222.8	130594	37866.8	5105.93	45462.1	21002	164487	117262	90612.8	30983.6
O75676	RPS6KA4	Ribosomal protein S6 kinase alpha-4	KS6A4_HUMAN	26253.4	14915.1	52714.3	5109.78	53422.9	10932.3	44084.2	52496.2	5109.78	48613.8	29544.6	13101.1	44009.4	78334	10219.6	16491.7	35980.6	24131.7	14860	5109.78	39342.3	5109.78	39963.8	11547.5	12060.2	5109.78	5109.78	20846.2	18951.4	5109.78	12707.7	5109.78	45970.1
O75683	SURF6	Surfeit locus protein 6	SURF6_HUMAN	9632.34	9632.34	66987.2	67259	9632.34	9632.34	9632.34	9632.34	9632.34	9632.34	9632.34	9632.34	9632.34	66574.4	47271.9	119596	42880	19264.7	9632.34	9632.34	41116.8	71319.4	9632.34	45357.2	9632.34	157156	9632.34	9632.34	28570.5	9632.34	109881	42439.4	9632.34
O75688	PPM1B	Protein phosphatase 1B	PPM1B_HUMAN	52138	43821.4	115670	87911.6	58686.6	32909.1	38891.6	78593.4	124227	62288.5	58190.6	63492.9	36615.5	195566	127316	57740.8	80149.6	105799	103862	180489	94196.6	16454.5	74703.5	86085.8	209055	171576	84483.7	81319.1	119961	174666	171262	56528	146809
O75691	UTP20	Small subunit processome component 20 homolog	UTP20_HUMAN	12927	1240.8	36530.6	1240.8	27263.7	19077.8	32674.3	25205.4	32343.4	4801.36	100733	1240.8	1240.8	59889.7	1240.8	44836.7	20455.3	10263.1	22337.8	10164.6	11229.6	12328	11320.3	13717.3	1240.8	8901.85	1240.8	47848.8	12578.7	1240.8	3689.05	2481.59	26221.2
O75694	NUP155	Nuclear pore complex protein Nup155	NU155_HUMAN	85250.6	45636	104035	62913.5	138824	136299	146133	82442.6	46710.3	108149	268239	72837.2	53364.1	149814	88795.9	182303	41798.5	39881.7	141644	55887	86477.8	87651.5	45754.6	92532.9	56162.1	51747.8	498192	119143	61813.7	44521.1	67472.3	108137	99002.6
O75695	RP2	Protein XRP2	XRP2_HUMAN	105152	260489	87585.5	176153	106909	68269.1	62810.1	167484	203434	59166	144867	89894.8	130823	159869	46218.8	132928	45888.9	59037.1	141339	101055	39522.5	157114	136039	102787	295717	146529	88743.2	55048.2	119061	153431	127210	93568.6	102078
O75717	WDHD1	WD repeat and HMG-box DNA-binding protein 1	WDHD1_HUMAN	31046.7	1008.95	30817.2	1008.95	20546.1	1008.95	32783.5	1008.95	1008.95	19484.2	36733.2	1008.95	1008.95	1008.95	17160	1008.95	22141.8	2017.89	48707.8	1008.95	12509.5	15672.1	1008.95	23148.8	22458.4	19534	1008.95	25310.6	1008.95	1008.95	1008.95	24467.5	47745.5
O75718	CRTAP	Cartilage-associated protein	CRTAP_HUMAN	175276	331816	134096	412980	267388	281449	142442	516938	257105	162461	190856	269057	807276	180262	145454	118858	273953	390877	128624	163610	165142	416794	277096	116359	83373.5	84444.4	205185	170073	160239	117883	159118	58886.3	303508
O75746	SLC25A12	Calcium-binding mitochondrial carrier protein Aralar1	CMC1_HUMAN	375722	248114	338977	260300	352066	319975	530283	454003	296989	162377	255446	309876	193240	394252	465313	320798	454830	369963	444997	290940	299868	673757	282069	699182	256776	545318	305610	255280	142220	1.42143e+06	521602	621395	895751
O75787	ATP6AP2	Renin receptor	RENR_HUMAN	30589.1	70750.7	64387.2	148281	24594.3	40068.5	131821	6783.66	66807.9	38410.5	24740.6	50795.8	248539	229359	65415.1	80331.9	65023.4	52971.4	77373.8	209409	13567.3	127743	43221.9	33460.4	103697	55957.3	6783.66	60193.2	110531	70022.7	74005.3	31368.3	129229
O75791	GRAP2	GRB2-related adapter protein 2	GRAP2_HUMAN	10054.1	93069.4	27265.6	20865.5	129234	10220	21419.4	175.805	202400	4416.35	15721.1	53126.8	66206.2	75775.7	13848.8	10784	3198.97	10551	351.61	22125.1	25188.1	38853.9	53478.3	32043.6	235763	26298.1	175.805	40236	38937.2	31845.9	15142.1	21585.2	175.805
O75792	RNASEH2A	Ribonuclease H2 subunit A	RNH2A_HUMAN	51595.1	100480	120551	66092.1	80463.7	79148.5	91104.8	15360.7	77203.1	82870	92283.3	39803	88764.1	50979.5	84466.5	104959	90647.7	64365	59486.2	46693.9	50308.2	116878	30721.3	80393.9	132769	127976	75922	64361.1	47480.6	51392.9	89062.9	82226.7	40986.6
O75794	CDC123	Cell division cycle protein 123 homolog	CD123_HUMAN	136006	27663.7	60471.2	57642.4	48689.8	104241	131376	10323.7	26957.3	75868	134758	57463	12317.2	17840.7	18866.1	58684.5	44276.6	39598.1	142906	40935.9	78720.1	189939	5161.87	64298.4	68523.6	72653.7	5161.87	47636.8	81274.6	48817.2	118709	27285.8	46211.2
O75817	POP7	Ribonuclease P protein subunit p20	POP7_HUMAN	44811	3978.92	49992.9	16890.8	3978.92	23181.6	20922.7	3978.92	3978.92	3978.92	24596.8	7957.84	3978.92	3978.92	97183.3	3978.92	31525.2	14238.1	3978.92	3978.92	42896.5	3978.92	3978.92	14552.1	68922.2	50577.2	3978.92	23670.1	3978.92	66852.6	27285.5	57463.6	3978.92
O75821	EIF3G	Eukaryotic translation initiation factor 3 subunit G	EIF3G_HUMAN	371078	175436	413084	272277	456933	329737	300985	479191	425121	433235	347986	228836	187520	597667	353879	314232	335161	239555	405826	252983	428962	355179	196966	286677	307613	278637	225514	322412	206370	319958	386023	332948	302324
O75822	EIF3J	Eukaryotic translation initiation factor 3 subunit J	EIF3J_HUMAN	215304	88004.2	175330	93097.6	92565.2	100426	186969	126118	130658	171420	103112	136463	79914.9	41567.5	115499	120045	42924.5	118637	184750	62316.2	187991	153690	54712.5	144159	83854.9	109481	20783.8	141133	64388.7	83904.7	130448	160637	127224
O75828	CBR3	Carbonyl reductase 3	CBR3_HUMAN	417802	562735	348133	658676	372318	48729.4	144302	95210.9	617490	570137	663584	201497	286424	114389	476019	162434	488724	457492	218425	385824	405407	182477	381263	59311.3	370261	340801	1.62404e+06	629004	282059	340681	869830	57250.5	278395
O75832	PSMD10	26S proteasome non-ATPase regulatory subunit 10	PSD10_HUMAN	137852	51305.7	58535	113682	55789.8	76928.6	139613	84092.8	73397.8	72846.9	47809.6	85535	67427.6	42408.3	62738.4	59821	32307.4	52218.2	89018	102456	43842.1	569162	67406	13014	93873.2	163294	65444.8	76328.8	108257	76215.9	73031.7	43143.1	57588.3
O75843	AP1G2	AP-1 complex subunit gamma-like 2	AP1G2_HUMAN	97064.9	49294.5	41394.8	63431.1	78046	16015.1	36202.8	17051.9	77983.7	78834.1	17328.8	37491.7	52221.6	70213.5	97150.5	24819.1	26586.3	48681.2	45487.5	94862.5	24945.8	183008	37255	34718.4	71641.3	43545.3	8007.57	59863.7	47730.1	58742.8	26941.4	21339	118329
O75844	ZMPSTE24	CAAX prenyl protease 1 homolog	FACE1_HUMAN	53089.5	123842	142920	177064	91013.7	141265	63490.4	107328	131271	127350	131397	161386	227694	607003	193083	166883	111302	288776	128239	163458	137916	308089	127847	250121	157196	180732	153412	169921	342278	838255	142361	148638	226938
O75874	IDH1	Isocitrate dehydrogenase cytoplasmic	IDHC_HUMAN	587564	1088906	224258	531903	396767	746455	441774	333696	795234	276442	590235	845728	588569	605645	774767	290047	572927	1.73377e+06	409290	1232907	506745	623696	1040408	548008	559443	1.42525e+06	969427	847162	628413	1.50719e+06	419023	1.54249e+06	2.11732e+06
O75879	GATB	Glutamyl-tRNA(Gln) amidotransferase subunit B, mitochondrial	GATB_HUMAN	25225.4	64724.6	81023.6	47043	16339.1	36759.3	82948	20863.8	22515.7	25790.8	72768.1	55215.9	4224.48	110949	48671.1	75265.8	4224.48	38284.2	102779	4224.48	60085	93706.7	8448.96	63185.3	4224.48	4224.48	4224.48	28144.8	12095.9	151786	88915.5	68031.9	75369.9
O75880	SCO1	Protein SCO1 homolog, mitochondrial	SCO1_HUMAN	35449.8	13570.1	24875.1	11668.2	20836	21362.9	15177.5	1916.64	1916.64	37313.4	17544.4	1916.64	1916.64	1916.64	60994.2	1916.64	27333.8	20734.2	3833.27	1916.64	8898.04	1916.64	1916.64	18880.8	18322.5	29899.9	1916.64	7648.55	1916.64	59214.6	1916.64	10822.5	1916.64
O75881	CYP7B1	Cytochrome P450 7B1	CP7B1_HUMAN	35723	112513	55403.8	14516.3	67383.3	54653.1	256295	138926	14516.3	82177.5	72412.2	82884.2	109783	77143.3	14516.3	74124.6	82043.5	34104.5	122463	70701.6	14516.3	141833	94106.2	29032.7	14516.3	14516.3	14516.3	46446.1	45994.9	111204	98684.9	48756.8	180962
O75884	RBBP9	Serine hydrolase RBBP9	RBBP9_HUMAN	105241	224884	263571	72045.5	78325.9	30120.8	3105.67	3105.67	169632	337600	81827.5	113601	148217	129426	71678.7	114679	222266	98854.8	134462	9277.4	204228	6211.34	218993	49810.4	193160	226569	20745.4	207536	113099	218973	98225.9	121237	3105.67
O75886	STAM2	Signal transducing adapter molecule 2	STAM2_HUMAN	35895.6	33465.1	16180.3	43335.7	50364.1	57316.6	35214.5	43326.5	46356.9	68402.1	48530	68802.3	4238.99	46834.2	4238.99	34928.5	24714.8	51872.3	8477.98	4238.99	33783.8	34144.4	46100.4	31599.5	50598.9	29292.4	60028.8	37429.1	48407.1	4238.99	4238.99	38547.5	64540.3
O75891	ALDH1L1	Cytosolic 10-formyltetrahydrofolate dehydrogenase	AL1L1_HUMAN	38897	79878.8	7101.06	184119	7101.06	7101.06	88232.8	780932	7101.06	7101.06	7101.06	144296	7101.06	7101.06	14202.1	7101.06	32055.4	114528	7101.06	125707	7101.06	7101.06	7101.06	7101.06	7101.06	42530	393632	7101.06	7101.06	3.69264e+06	7101.06	4631667	2951218
O75896	TUSC2	Tumor suppressor candidate 2	TUSC2_HUMAN	96665.7	13194.7	56910	91271.2	39637.8	13194.7	13194.7	13194.7	13194.7	69589.7	13194.7	13194.7	13194.7	13194.7	120024	13194.7	26389.4	99609.8	13194.7	13194.7	74627.5	13194.7	13194.7	59049.6	141510	13194.7	13194.7	62387.8	13194.7	129692	13194.7	62147.4	13194.7
O75907	DGAT1	Diacylglycerol O-acyltransferase 1	DGAT1_HUMAN	25525.8	46339.2	68412.5	98685.8	106899	80430.2	174046	280824	15837.7	42599	46509.6	87451.4	145673	105420	38310.3	56091.9	69560.4	60438.6	116221	112373	88471.5	137209	49830.3	73210.8	45621.7	11774.8	215916	54161.1	73375.6	232045	30389.7	74550.1	198909
O75909	CCNK	Cyclin-K	CCNK_HUMAN	105024	68484.4	79161.1	55602.2	89735.5	74107.9	158684	580.778	72346.8	122477	100611	52587.6	52160.1	91215.5	114795	142028	86261.9	84552	73024.9	64565.5	48027.5	580.778	58403.5	93136.6	80613	72653.4	48145.9	89569.8	75329.6	580.778	70228.9	119275	1161.56
O75911	DHRS3	Short-chain dehydrogenase/reductase 3	DHRS3_HUMAN	34366.4	56049.1	27263.9	152374	74924.7	89952.6	26171.9	116701	1.46245	144148	47483.2	43398.1	82332.7	142676	44990.1	102598	39335.4	31403.6	105317	1.46245	28697.7	2.9249	47731.4	30779.6	1.46245	1.46245	85078.2	160574	70817.6	176870	84461.7	92616	152117
O75915	ARL6IP5	PRA1 family protein 3	PRAF3_HUMAN	513892	1.19169e+06	559102	880547	880086	511241	308606	1.22472e+06	876884	999606	492755	889681	1.08518e+06	846919	781376	590882	577282	707535	649762	1.02557e+06	587110	900593	947279	739981	870709	889478	1.79266e+06	843991	1.04056e+06	741963	563572	322551	431797
O75923	DYSF	Dysferlin	DYSF_HUMAN	15151	46916.6	20339.5	63662	68231	97622.2	86746	112173	39788.2	13885.7	18747.5	56783.9	31920	140477	85149.7	33684.1	17059.2	75335.2	30928.9	46485.4	18826.6	71603	47775.9	92541.5	12498.8	22342.5	15603.5	60527	23049.5	28400.5	31396	27054.9	137149
O75934	BCAS2	Pre-mRNA-splicing factor SPF27	SPF27_HUMAN	72129.8	74927.2	84008.1	5027.64	43655.2	20415.3	79895.9	27051.5	71359.3	136995	109352	28751.2	42036.9	45556.5	15726.6	69617.2	52542.7	10055.3	82746.4	43869.1	78425.4	26722.7	58080.8	54988	77863.3	102641	5027.64	45791.8	29536.4	5027.64	62124.3	67408.9	38728.5
O75935	DCTN3	Dynactin subunit 3	DCTN3_HUMAN	212408	149282	43406.4	281557	330409	187419	86812.8	484959	625198	330379	211084	416183	482891	686172	230448	309987	166020	243177	280724	585543	254726	580605	360681	179378	309549	495882	712190	292424	358881	347829	216522	314996	198140
O75940	SMNDC1	Survival of motor neuron-related-splicing factor 30	SPF30_HUMAN	73495.8	59435.4	108109	79683.4	58852.5	58589.9	31427.9	15713.9	62184	100821	45492.2	108725	134003	228448	117202	153369	82279.9	86378.1	161856	94882.8	102882	158306	124182	139515	271663	115549	15713.9	72618.1	85604.6	100438	167256	156081	96382.6
O75943	RAD17	Cell cycle checkpoint protein RAD17	RAD17_HUMAN	7716.35	0.5	4844.39	0.5	6751.94	5954.29	1	0.5	0.5	0.5	5184.88	4285.82	0.5	0.5	0.5	0.5	6687.38	4390.31	9479.79	0.5	5567.49	0.5	0.5	3789.26	5613.66	1817.8	0.5	8388.5	0.5	0.5	0.5	4804.28	77.2219
O75947	ATP5PD	ATP synthase subunit d, mitochondrial	ATP5H_HUMAN	537778	586532	640972	594042	1017775	791218	1.539e+06	1.34735e+06	756195	343302	554085	654676	526325	407000	765864	833752	896963	977447	909612	640611	970498	727200	736704	633695	1.04875e+06	703958	469322	743510	666649	2.5476e+06	965878	861813	1.15476e+06
O75954	TSPAN9	Tetraspanin-9	TSN9_HUMAN	78895.5	5552.05	26604.1	37343.7	36903.1	75156.5	16381.7	5552.05	84156.9	58370.7	40331.6	5552.05	5552.05	5552.05	5552.05	5552.05	33880	28358.6	5552.05	5552.05	11449	5552.05	42794.7	11104.1	33263.5	5552.05	5552.05	50261	5552.05	84121.6	55299.5	30520.8	5552.05
O75955	FLOT1	Flotillin-1	FLOT1_HUMAN	93760.8	120757	65520.6	101208	84003.7	301323	204808	470564	173887	55774.8	116150	165143	193671	182284	108136	154517	57434.5	87085.1	138777	121755	61534.5	179218	174721	81263.4	158621	114162	206539	85338.2	104613	148559	64645.5	100184	196370
O75962	TRIO	Triple functional domain protein	TRIO_HUMAN	11677	46559	8455.45	4590.65	19606.4	13209.3	38891.3	131425	19952.6	25993.1	12804.9	19756.8	31772.8	704.424	16065.9	18015	4661.07	11889.3	3321.06	32919.2	16606.4	50968.1	20018.2	9882.78	1408.85	11707.9	18710.3	19894.7	5292.33	704.424	12549.9	16740.8	25680
O75964	ATP5MG	ATP synthase subunit g, mitochondrial	ATP5L_HUMAN	412528	1.62686e+06	696380	1.18282e+06	723679	587796	1346013	1.30309e+06	2.02047e+06	1074266	770955	808398	1.60044e+06	2.15645e+06	571417	99461.8	761704	638086	797300	927236	884150	1.03883e+06	106778	500378	1.36463e+06	1.22134e+06	160921	483887	884362	4316352	924064	1.56148e+06	1.542e+06
O75976	CPD	Carboxypeptidase D	CBPD_HUMAN	44428.4	33463.1	95407.3	236359	31908.4	117171	137108	81258.6	106111	25842.5	46407.9	42128.3	54150.2	28271.6	27427.7	43141.4	16456.3	198219	79513.6	173375	16449.8	126526	30322.6	74250	49764.9	42438.9	8224.89	110829	139440	67821.4	60115.4	75146.8	177688
O75995	SASH3	SAM and SH3 domain-containing protein 3	SASH3_HUMAN	9667.2	26207.7	36291.4	11734.7	61315.3	2289.48	22515.3	1144.74	50259.7	11666.2	1144.74	56028.1	53148.2	91443	41861.2	11346.2	4582.93	27615.6	5021.93	31244	22423.2	1144.74	44955.3	20427.5	131207	49101.4	1144.74	42490.4	30855.2	1144.74	14188.4	19019.9	1144.74
O76003	GLRX3	Glutaredoxin-3	GLRX3_HUMAN	568485	193224	395465	135148	334839	214446	492063	213763	220157	564677	317092	208743	144550	332367	156381	282453	231387	250390	189005	295435	230668	214023	159844	272498	365922	234294	108400	272955	140044	222291	231994	202090	267770
O76011	KRT34	Keratin, type I cuticular Ha4	KRT34_HUMAN	1551.52	58309.6	1551.52	1551.52	7494.91	13090	17401.4	1551.52	1551.52	8938.01	1551.52	1551.52	1551.52	83471.1	1551.52	1551.52	13820.7	1551.52	13844.3	1551.52	1551.52	1551.52	1551.52	8627.83	1551.52	10160.1	1551.52	3103.03	1551.52	1551.52	1551.52	1551.52	1551.52
O76021	RSL1D1	Ribosomal L1 domain-containing protein 1	RL1D1_HUMAN	244273	93931.5	350894	259528	163162	247403	161966	186742	359637	234162	668602	50021.1	83018	304549	152017	373063	265886	148856	283372	155344	164122	334851	91864	229044	141458	177662	14440.1	1.06041e+06	107222	175885	471701	359254	383620
O76024	WFS1	Wolframin	WFS1_HUMAN	83105.6	45911.9	29763.3	76219.6	55083.4	49201.4	75273.2	147459	25289.1	69909.5	34487.8	87173.5	93274.8	81277.5	40507.5	37359	23706.3	64645.6	32902.8	71925.2	35453.2	50826.3	61135.7	92113.3	57848.4	28286.9	130152	127167	40219.5	82137.7	30914	60110.7	80167.1
O76031	CLPX	ATP-dependent Clp protease ATP-binding subunit clpX-like, mitochondrial	CLPX_HUMAN	104941	28683.1	92872.7	33871.4	77871.6	62561.1	95092.6	58158.1	34289.1	95332.5	73847.5	26890.5	38538.2	64325.2	40593.8	100818	118814	63114.6	128386	33060.8	87018.4	148550	32201.8	112480	26499.5	28958	10872.9	91766.2	44466.7	49163.2	21745.7	101999	111908
O76054	SEC14L2	SEC14-like protein 2	S14L2_HUMAN	18982.1	20265.2	5006.68	1602.04	12175	16382.4	1602.04	1602.04	44555.8	63580.7	1602.04	12317.1	3204.08	1602.04	1602.04	10178.6	27157.1	76095.8	1602.04	1602.04	66022.9	1602.04	90907.6	13010.8	1602.04	34020.4	71904	18645	1602.04	179754	31678.2	209770	166446
O76062	TM7SF2	Delta(14)-sterol reductase TM7SF2	ERG24_HUMAN	3915.85	40947.4	144.196	59393.5	47075	50882.2	70068.6	348162	288.392	144.196	40520	77946.3	172815	59661.6	49295.9	116586	27061.7	52193.2	74670.2	177014	32056.3	79581	48621.3	38569.1	17507.8	79965.7	379605	36561.8	113730	413110	10602.1	196864	164282
O76070	SNCG	Gamma-synuclein	SYUG_HUMAN	101770	229533	5638.24	5638.24	5638.24	64609.8	5638.24	288596	117798	55699.1	5638.24	154577	56308.7	5638.24	32596.9	5638.24	23154.2	5638.24	5638.24	120470	36589.2	5638.24	117825	5638.24	40835.4	62644.6	324423	11276.5	5638.24	425891	248331	5638.24	18108.9
O76071	CIAO1	Probable cytosolic iron-sulfur protein assembly protein CIAO1	CIAO1_HUMAN	24834.4	8574.96	35552.3	58050.5	27002.5	29353.7	58411.4	8574.96	42593.4	29091.5	35517.4	64455	44972.1	78871.1	24189.8	48386.9	89703.3	53465.8	8574.96	8574.96	44178.5	67013.7	51156.1	74067.3	86462.8	83391.5	8574.96	64290.8	51173.8	18727	17149.9	31700.3	79068.5
O76074	PDE5A	cGMP-specific 3',5'-cyclic phosphodiesterase	PDE5A_HUMAN	14682	16744.2	403.528	22222.4	7495.71	6551.7	17592.7	259938	403.528	55561.4	33825.8	26414.2	403.528	403.528	19249.8	74525.6	8424.43	5801.44	27593.1	807.055	2970.89	403.528	14618.1	403.528	5358.15	9684.11	23842.8	403.528	12609.5	403.528	8536.21	403.528	403.528
O76075	DFFB	DNA fragmentation factor subunit beta	DFFB_HUMAN	86870.8	5848.2	55468.3	5848.2	32848.1	5848.2	41548.3	5848.2	5848.2	38840.8	28604.8	5848.2	5848.2	49688.7	5848.2	29339.2	27696.7	5848.2	5848.2	5848.2	69950.8	5848.2	5848.2	26273.2	27582	33432.5	5848.2	5848.2	5848.2	5848.2	31517.4	11696.4	5848.2
O76094	SRP72	Signal recognition particle subunit SRP72	SRP72_HUMAN	53053.3	133653	95362.7	103912	240058	135113	101280	208128	82488.1	132499	122093	142174	152854	101742	126544	185436	70049.9	165187	118346	105629	135764	195393	122340	169230	73394.6	63564.5	118850	202673	147183	100628	110327	149359	183810
O94760	DDAH1	N(G),N(G)-dimethylarginine dimethylaminohydrolase 1	DDAH1_HUMAN	45448.3	157503	127611	173513	20916.5	41163.3	78958.3	147830	244262	28444.2	61748.7	118057	231298	188333	204820	165080	38657.4	102205	245114	237621	144802	110723	176341	149798	587266	551011	256902	67755	141674	1.50448e+06	322126	462649	444881
O94763	URI1	Unconventional prefoldin RPB5 interactor 1	RMP_HUMAN	118878	15453	113913	15453	68250.2	68233.7	117743	15453	15453	89599	89467	74576.5	50901	15453	59118.3	120196	94447.2	77323.8	242569	15453	105761	104778	69174.7	70117	142912	93288.9	15453	41299	15453	73084	30906.1	58009.7	15453
O94766	B3GAT3	Galactosylgalactosylxylosylprotein 3-beta-glucuronosyltransferase 3	B3GA3_HUMAN	98761.1	149381	73804.3	101800	146790	137451	65086.4	67620.8	136855	198671	119619	89884.8	166378	160134	143955	55270.6	20509.7	80023.5	88492.4	57536.3	85032.4	120214	28063.4	116289	123115	51260.2	52266.8	65348.2	117189	207233	472786	106437	136257
O94768	STK17B	Serine/threonine-protein kinase 17B	ST17B_HUMAN	26915.9	96287.4	16856.9	38654.6	58029.2	16766	49488	66938.6	55519.8	40673.1	36040	35114.2	54211.7	33375.8	16742	25154.1	27087.6	23490.3	89772.9	36034.6	25750.7	47906.1	57786.6	20750.4	66111.9	37484	7952.24	32954.9	22645.2	7952.24	39150	15904.5	71306.5
O94769	ECM2	Extracellular matrix protein 2	ECM2_HUMAN	6182.93	32184.8	3091.47	48633.9	3091.47	7573.7	3091.47	6422	18394	3091.47	14042.9	44373.7	49860.3	31730.1	18499.3	28210.5	8794.14	22675.6	19928.9	16591.6	26492.2	50960.3	59256.9	36368.9	3091.47	3091.47	108313	10087.4	23738.9	3091.47	28804.1	3091.47	38577.7
O94776	MTA2	Metastasis-associated protein MTA2	MTA2_HUMAN	390524	144656	279878	163887	352666	254145	534867	159274	114284	361889	298826	119789	35691.1	163150	169845	356722	248928	115574	551187	107344	337501	199364	187917	318668	190536	202424	130570	183114	92560.5	41760.8	166102	224394	145669
O94788	ALDH1A2	Retinal dehydrogenase 2	AL1A2_HUMAN	33994.2	63630.1	36299.1	55786.6	62572.9	53152.2	164419	244003	115943	61283.1	31048	60303.1	88886.3	611178	26652.9	21581.1	43729.5	37916.8	61668.5	10251.3	24767.7	45751.3	93980.4	20502.5	21321.9	39972.5	71778.6	38375.6	107486	303468	59828.8	347773	233081
O94804	STK10	Serine/threonine-protein kinase 10	STK10_HUMAN	37392.8	134625	68929.7	7373.16	94913.6	55455.2	15956.9	7373.16	162275	94310.2	33808.3	56492.8	58074.6	126837	7373.16	14746.3	45555.3	47898.9	7373.16	47620.9	80944	7373.16	83902	24926.6	90045.6	31512.2	7373.16	78989.3	30302.5	50505	50036.6	46314	90766
O94806	PRKD3	Serine/threonine-protein kinase D3	KPCD3_HUMAN	24948.9	1846.57	23676.4	23866.3	31492.7	1846.57	3693.13	1846.57	1846.57	21682	38386.7	36962.2	1846.57	1846.57	13919.8	29043.5	18334.6	10349.3	13157.2	19815.4	37432	38072.1	27979.9	26088.9	17969.4	20428.8	1846.57	21498	1846.57	1846.57	1846.57	25062.8	1846.57
O94808	GFPT2	Glutamine--fructose-6-phosphate aminotransferase 2	GFPT2_HUMAN	28486	49800.3	43798.7	64845	41871.4	79461	103440	163072	45575.2	42521.6	30940.7	194263	264899	408042	201815	528038	124234	550152	19335.7	431725	41387.4	670705	9667.86	235170	73761.8	76237.1	327984	55613.9	273866	242909	281413	20139.4	231338
O94819	KBTBD11	Kelch repeat and BTB domain-containing protein 11	KBTBB_HUMAN	1455.53	33337.6	16423.2	1455.53	1455.53	1455.53	1455.53	45012.7	1455.53	29385.5	1455.53	30417.3	52276.8	1455.53	7142.93	1455.53	24326.6	1455.53	1455.53	1455.53	1455.53	1455.53	38174.7	1455.53	53108.5	1455.53	46001	2911.07	1455.53	1455.53	1455.53	18916.2	35925.7
O94822	LTN1	E3 ubiquitin-protein ligase listerin	LTN1_HUMAN	33825.2	79141.2	33654.6	35358.3	49387.5	49252.7	45882.6	26408	1956.77	36615.4	19327	30739.2	101034	1956.77	13928.5	28886.2	40214.1	23835.4	10146.6	3913.54	32978.9	147133	26673.2	27561.7	138534	5940.24	17275.5	52453.5	48305.2	243216	64339.4	17872.3	22871.7
O94826	TOMM70	Mitochondrial import receptor subunit TOM70	TOM70_HUMAN	163193	43788.1	57498.3	70714.8	158070	168705	321129	132700	70271.6	50465.1	101286	86000.7	77848.1	132800	24797.6	147858	71200.4	69279.7	172110	88116.9	145457	351679	74406.6	186736	43936.5	82871.9	88153.7	62844.4	52205.4	109844	70433.2	80309.4	137158
O94829	IPO13	Importin-13	IPO13_HUMAN	37203.7	21945.1	39016.1	50399.8	34881.4	49741.1	24120.8	8402.19	24921.6	69169.3	36742.2	38278.6	16804.4	8402.19	39323.1	20140.6	33415.1	50068.2	8402.19	8402.19	26789.7	36014.5	8402.19	34166.4	21675.3	20387	8402.19	60496.4	42972	8402.19	8402.19	34438.3	18614.4
O94830	DDHD2	Phospholipase DDHD2	DDHD2_HUMAN	66099.1	1140.58	71006.5	26624.7	61261.8	26736.5	29939.9	75329.1	33553.7	23423.1	78054.3	34762.3	88995.7	142727	24502.4	34515.5	67699.3	44007.7	76874.6	1140.58	15514.3	2281.16	59289.2	29846.5	50286.1	65771.1	97129	45747.1	77308.1	1140.58	30401.4	280142	29435.5
O94832	MYO1D	Unconventional myosin-Id	MYO1D_HUMAN	133820	119680	34112.5	107238	62373.9	92742.1	65473.3	78955.6	47059.2	39692.8	61690.7	162549	175170	56194.6	54987.7	98011.2	145483	83940.1	56296.7	157193	42702.7	271327	222378	130214	42884.3	81955.4	130342	116520	211073	25251.2	40786.9	44972.1	109786
O94842	TOX4	TOX high mobility group box family member 4	TOX4_HUMAN	55818	13561.3	47699.8	13561.3	36229.4	55775	59042.5	13561.3	33267.4	78462.8	2911743	4.20553e+06	13561.3	43586.3	83140.5	79095.5	64726.8	36991.9	37774.7	13561.3	78747.6	13561.3	1.26739e+06	51201.8	69833.7	60584.6	13561.3	63925.7	35483.6	13561.3	27122.7	59566.6	13561.3
O94851	MICAL2	#NAME?	MICA2_HUMAN	2997.29	227.906	8229.88	33352.9	16609.3	10844.6	32475.1	227.906	227.906	455.813	1348.89	227.906	58708.6	227.906	40824.3	227.906	227.906	30894.4	227.906	227.906	31308.1	227.906	227.906	8688.45	7496.41	227.906	227.906	33290.3	227.906	227.906	227.906	29919.6	227.906
O94855	SEC24D	Protein transport protein Sec24D	SC24D_HUMAN	130641	128480	211329	210156	219987	230685	255852	174069	91495.6	232762	194729	155320	358019	145527	80831.5	108514	140914	221423	102290	136488	121050	47004.8	228687	99573.7	76424.4	52190.7	68781.2	299075	195628	97852.3	117798	94390.7	161007
O94864	SUPT7L	STAGA complex 65 subunit gamma	ST65G_HUMAN	100201	13362	99144.8	13362	38318.2	114986	38563.1	13362	13362	129522	13362	13362	13362	107563	115064	99604.9	69853.6	26723.9	176016	13362	67766.5	13362	13362	66353.7	90216	70056.1	13362	130184	13362	13362	214034	77973	13362
O94874	UFL1	E3 UFM1-protein ligase 1	UFL1_HUMAN	180734	119236	110748	112289	264492	302883	181829	161645	101233	291088	130491	190863	137239	150211	95410	307643	70205.2	125541	214330	228022	155104	131883	156813	234339	129671	99131.9	221722	242888	232610	93465.1	112608	155275	259208
O94875	SORBS2	Sorbin and SH3 domain-containing protein 2	SRBS2_HUMAN	8212.56	171639	75312.6	64814	147530	22536.8	153413	1.06062e+06	161462	798758	68490.1	55058.8	106808	180490	45038.6	298930	56934.1	64555.5	318469	97998.4	469836	140991	170690	230928	70318.7	54916.9	222035	137508	132664	73648.9	4106.28	148846	182556
O94880	PHF14	PHD finger protein 14	PHF14_HUMAN	45648.8	14627.7	31951.7	55494.2	53635.3	35745.7	92937.5	7313.87	7313.87	171858	50386	23609.8	7313.87	22357.4	18423.9	73954.1	57032.9	24319.8	59941.2	7313.87	73068.8	7313.87	40808.5	50450.6	15372.8	15407.8	7313.87	42263.3	7313.87	7313.87	22408.6	40320.1	40579.6
O94886	TMEM63A	CSC1-like protein 1	CSCL1_HUMAN	39286.1	81864.3	52492	84052.1	72565.1	200597	79784.9	81315.7	47992.5	154622	40331.2	73465	43213.5	94520	85259.1	151425	129856	54064.3	128874	58124.5	63689.7	82262.9	50845.1	72392.3	73551	54754.3	60392.7	64609.7	126744	129000	55151.6	62057.9	55583.4
O94887	FARP2	FERM, ARHGEF and pleckstrin domain-containing protein 2	FARP2_HUMAN	472.337	472.337	5804.46	472.337	8320.33	8966.17	472.337	472.337	472.337	472.337	9812.02	472.337	472.337	472.337	472.337	472.337	7592.59	472.337	472.337	472.337	5419.53	166958	472.337	5713.65	944.675	472.337	1.0349e+06	472.337	472.337	472.337	472.337	13482.2	1510.44
O94888	UBXN7	UBX domain-containing protein 7	UBXN7_HUMAN	194915	95877.2	193171	67821.3	171470	198702	177589	40767.2	126021	414780	320534	99009.6	96484.9	101388	124369	185199	90720.5	75529.2	167379	81389.8	239202	206314	122044	116079	165209	209971	73776.5	98331.2	42590.9	101105	129113	177338	115737
O94901	SUN1	SUN domain-containing protein 1	SUN1_HUMAN	57695	44145.2	54473.2	78054.4	79660.1	113444	73836.3	143443	42406.8	197096	95641.1	80124.7	50150.6	89937.2	69856.9	143764	86812.8	31824.3	205175	44922.1	83755.3	64626	110988	130567	36679.4	19961.3	102596	57038.9	38790.2	9980.66	79507.1	41197.3	29067.3
O94903	PLPBP	Pyridoxal phosphate homeostasis protein	PLPHP_HUMAN	79464.2	79974.4	197199	47034.4	102851	70077.8	46283.6	72442.2	162311	210558	114592	135374	156184	445025	157706	141329	182368	158339	75458.9	69285.2	89392.2	113808	167867	38427.6	236625	144452	582697	253673	222585	101210	60552.4	901021	185828
O94905	ERLIN2	Erlin-2	ERLN2_HUMAN	39627.4	46376.6	34301.4	56278.6	84538.6	89860.5	89758.8	150339	28180	63802.1	112428	169423	119561	249662	41761.3	352246	113627	176659	94800.6	154281	29190.1	109104	73294.1	112542	48262.6	72132.5	240469	238645	345788	117265	50334.8	415633	228470
O94906	PRPF6	Pre-mRNA-processing factor 6	PRP6_HUMAN	244582	103054	161771	138918	241080	165292	437752	179500	120366	256926	307933	125955	79709.6	232991	138807	338942	245433	155977	319526	84817.9	287680	136519	207036	208421	73172.7	65664.6	47042.4	258826	61717.1	23320	93953.2	174285	200817
O94911	ABCA8	ATP-binding cassette sub-family A member 8	ABCA8_HUMAN	1007.44	2358.37	1007.44	1007.44	2014.88	1007.44	1007.44	111073	44456.9	13518.8	22451.5	38215	38094.2	1007.44	1007.44	1007.44	1007.44	1007.44	1007.44	53981.1	1007.44	31780.6	39773.3	1007.44	1007.44	1007.44	97031.7	17967.6	2970.9	1007.44	1007.44	1007.44	1007.44
O94913	PCF11	Pre-mRNA cleavage complex 2 protein Pcf11	PCF11_HUMAN	8046.33	8046.33	8046.33	8046.33	35013	21775.3	27283.4	8046.33	8046.33	37324.9	8046.33	8046.33	8046.33	8046.33	8046.33	38122.9	24646.3	16092.7	8046.33	8046.33	27734.6	8046.33	8046.33	22042.5	8046.33	8046.33	8046.33	26094.7	8046.33	8046.33	8046.33	20379.7	25349.5
O94915	FRYL	Protein furry homolog-like	FRYL_HUMAN	35040.6	18158	28441.9	35760.2	46485.4	21080.2	31110.9	86956.7	19725.2	22720.8	23423	36492.5	18327	43841.9	42952.4	25779	12519.3	11081	26247.9	30104.3	19918.6	25756.2	20280.6	39548.5	27056.7	24600.2	31744.6	28825.2	39632.1	11814.3	16201.6	41736.5	47425.8
O94919	ENDOD1	Endonuclease domain-containing 1 protein	ENDD1_HUMAN	69329	146000	82705	111090	66534.8	111743	85377.2	252096	120659	121712	74191.3	137671	183620	200957	84168.8	150004	109263	101326	104804	187909	45927.6	159179	114233	93026.4	88440.2	124273	240318	80731.6	44612.8	129858	119420	91727.5	101626
O94925	GLS	Glutaminase kidney isoform, mitochondrial	GLSK_HUMAN	117307	29047.9	136872	39874.9	646477	116823	94935.3	136311	35083.9	275765	132580	45434.3	80061.1	344972	160287	157505	276235	162712	252299	61836.6	367482	225207	100296	89960.3	57784.5	24664.2	12332.1	192644	236348	12332.1	142447	58023.1	314526
O94927	HAUS5	HAUS augmin-like complex subunit 5	HAUS5_HUMAN	19287.3	4972.25	12388.4	4972.25	21203.3	32336.5	35681.5	4972.25	4972.25	61171.4	21260.2	4972.25	4972.25	4972.25	4972.25	15515	4972.25	4972.25	36081.8	4972.25	9944.51	19646	4972.25	36286	4972.25	4972.25	4972.25	20873.3	4972.25	4972.25	4972.25	24543.3	4972.25
O94953	KDM4B	Lysine-specific demethylase 4B	KDM4B_HUMAN	19332.5	2126.22	14252	10771.9	9017.6	18406.5	18360.8	2126.22	21726.3	21685.2	30866.5	4252.45	2126.22	2126.22	5036.32	37485.1	19411.5	4433.23	17131.4	16886.5	18809.2	2126.22	2126.22	10707.6	24085.5	33059.7	2126.22	7139.47	19040	11701.6	2126.22	14008.8	2126.22
O94956	SLCO2B1	Solute carrier organic anion transporter family member 2B1	SO2B1_HUMAN	15122.2	64954.9	6009.03	33222.8	52923	32876.1	25222.2	143063	2854.42	2854.42	7357.3	44039	30980.6	2854.42	12165.2	28451.6	17108.9	39936.1	28211.2	21404.1	11056.7	75976.7	46072.5	15493	40041	25794.9	2854.42	12064.6	5708.84	80874.5	15258.2	34069.2	111170
O94964	SOGA1	Protein SOGA1	SOGA1_HUMAN	3580.73	171.661	7643.37	171.661	7407.57	5511.89	23289.5	171.661	171.661	25268.2	13886.9	171.661	171.661	171.661	171.661	9470.97	171.661	343.322	4636.39	171.661	8466.1	171.661	171.661	22855.6	2601.13	171.661	171.661	17358	171.661	171.661	171.661	171.661	42153.1
O94966	USP19	Ubiquitin carboxyl-terminal hydrolase 19	UBP19_HUMAN	22800.7	21827.5	26592.4	24110.5	23986.7	17700.5	26501.3	3722.92	3722.92	9357.96	26780.6	8706.08	3722.92	175544	21805.1	35192	13579.3	22248.7	28960.4	23833.6	36925.3	33091.1	66917.7	29597.6	23331.4	25847.6	61510.8	22778.8	7445.85	29322.8	18226.3	20845.7	47449.9
O94967	WDR47	WD repeat-containing protein 47	WDR47_HUMAN	19853.9	843.512	7096.39	843.512	12056.1	10142.7	14696.3	843.512	843.512	23578.3	16923	843.512	843.512	843.512	1687.02	843.512	843.512	4663.15	3735.69	843.512	15377.2	5361.94	843.512	9790.32	843.512	8309.87	843.512	5826.89	3261.25	843.512	843.512	20356.2	843.512
O94973	AP2A2	AP-2 complex subunit alpha-2	AP2A2_HUMAN	159549	216177	132856	224807	247622	170056	140870	468771	218496	149841	236655	280805	242179	113764	151455	129032	110982	167499	149164	184443	163285	351798	232791	125089	180270	155483	267950	254350	225723	141936	165714	252123	195950
O94979	SEC31A	Protein transport protein Sec31A	SC31A_HUMAN	428073	390726	168106	428631	505451	407962	326340	341995	354067	586139	509337	376670	679537	612013	247566	283014	175132	318010	317864	312744	222149	405059	257036	273571	148360	232012	187644	317597	451405	190770	190285	187288	449316
O94985	CLSTN1	Calsyntenin-1	CSTN1_HUMAN	1590.88	493.043	13154.5	54796.8	10384.7	986.085	493.043	493.043	493.043	4056.2	1160.99	493.043	493.043	493.043	31257.5	136807	493.043	30366.1	10536.4	493.043	10671.5	218409	493.043	32504.2	493.043	45719.2	90363.8	10318.2	38999.2	493.043	86970.4	493.043	45154.9
O95049	TJP3	Tight junction protein ZO-3	ZO3_HUMAN	9959.99	7603.69	3487.45	78184.1	2425.85	59082.1	36711.6	863.568	38436.8	15536.8	863.568	8601.31	14953.7	47994.9	74798.1	127228	1727.14	24399.5	51281.1	77490.4	38320.7	16518.1	4044.21	92377	45967.5	32547.6	2709.87	40882.8	73177.2	43130.4	863.568	37755.8	40355.5
O95059	RPP14	Ribonuclease P protein subunit p14	RPP14_HUMAN	2770.2	1044.75	21465.6	1044.75	7632.67	1044.75	1044.75	1044.75	1044.75	19365.6	2089.5	1044.75	1044.75	1044.75	20271.4	1044.75	9577.11	7780.95	1044.75	1044.75	24136.2	1044.75	1044.75	1044.75	1044.75	1044.75	1044.75	10801.9	1044.75	1044.75	1044.75	23336.5	1044.75
O95070	YIF1A	Protein YIF1A	YIF1A_HUMAN	9238.72	9238.72	9238.72	204099	18477.4	56218.8	9238.72	9238.72	9238.72	83693.6	9238.72	160877	323656	193058	55578.5	9238.72	9238.72	64484.7	9238.72	129256	9238.72	9238.72	9238.72	58728	54664.8	9238.72	9238.72	52780.1	9238.72	106553	98380.9	44070.3	210812
O95071	UBR5	E3 ubiquitin-protein ligase UBR5	UBR5_HUMAN	74569.6	26302.2	71485.4	27768.3	41744.4	53852.2	139255	37866.2	15711.2	77612.4	60625	23230.2	26888.7	37117.3	32050.9	37680.6	38042.4	17725.9	81311.2	36207.7	52698.5	39131.7	33426.2	61299.4	27477.9	32759.5	5909.44	35961.5	33095	11818.9	17588.2	52345.9	82000.9
O95104	SCAF4	SR-related and CTD-associated factor 4	SCAF4_HUMAN	306792	182334	272699	138062	244477	207515	573816	257166	286119	348500	302102	164150	122368	166088	263224	364534	160680	122735	509115	149277	256097	248951	216713	161081	246601	216895	174378	205374	131747	111739	173386	275420	276303
O95139	NDUFB6	NADH dehydrogenase 1 beta subcomplex subunit 6	NDUB6_HUMAN	467161	252639	337024	366854	331658	68697.3	325317	548503	697856	287750	296126	211514	257264	743593	177939	200835	211460	99967.3	592207	363545	241206	475925	487782	252392	315512	576313	619400	335143	404388	656824	292915	233820	132727
O95140	MFN2	Mitofusin-2	MFN2_HUMAN	76867.3	31304.9	22721	11022.8	65377.9	16711.3	55693.1	84850.7	5511.42	67058.2	54742.1	43640.8	49710.5	175129	60419.1	68553.2	52326	66428.2	40795.1	5511.42	85048.7	143529	30914.3	68191.6	14642.4	42444.2	28798.4	63687.9	34766.8	5511.42	23148	58616.6	75305.3
O95154	AKR7A3	Aflatoxin B1 aldehyde reductase member 3	ARK73_HUMAN	218213	196119	377439	176094	144530	143615	144126	466223	392121	256664	271691	115737	256713	258361	260430	224701	155734	254299	140009	495401	149389	254258	235564	364503	482516	425448	334925	108973	115078	3.83694e+06	160293	1.42996e+06	1.36769e+06
O95155	UBE4B	Ubiquitin conjugation factor E4 B	UBE4B_HUMAN	53756.1	37752.6	18655.6	49350.4	55941.7	10116.9	58913.3	13153	4128.74	22529.6	31704.8	30645.4	8870.13	4128.74	44452.1	48432.1	29900.6	8257.49	14694.2	23904.4	58899.6	120074	47926.4	44823.9	18562.5	28763.5	4128.74	30258.1	47485.3	4128.74	32801.5	22952.9	43640.4
O95159	ZFPL1	Zinc finger protein-like 1	ZFPL1_HUMAN	30670.6	8501.55	29616.6	74749.4	40768	97676.4	17003.1	8501.55	8501.55	78595.4	35714.1	8501.55	8501.55	443481	47609.5	137896	30241.8	35385.9	25761.9	8501.55	22683.7	254860	8501.55	22794.2	8501.55	46263.2	8501.55	68196.1	55350.8	8501.55	60393.5	8501.55	42440.6
O95163	ELP1	Elongator complex protein 1	ELP1_HUMAN	49138	7769.27	35590.3	29951.5	35750.7	45247.5	58068.7	7769.27	43759.5	39007.5	30386.9	47416.8	30649.3	7769.27	35483.7	40655.6	29096.6	28600.2	61099.3	22467.2	21134.3	51569.4	22923.8	31497.9	22470	27933.7	7769.27	38903.3	35528.4	7769.27	15538.5	42613.3	60330
O95164	UBL3	Ubiquitin-like protein 3	UBL3_HUMAN	3474.1	91826.7	1638.63	7401.37	3277.26	6700.68	1638.63	1638.63	45435.7	50302.5	26316.5	1638.63	95725.1	1638.63	49588.8	1638.63	43951.8	1638.63	1638.63	1638.63	44219	1638.63	1638.63	1638.63	94324.2	1638.63	1638.63	3304.65	1638.63	1638.63	1638.63	1638.63	1638.63
O95167	NDUFA3	NADH dehydrogenase 1 alpha subcomplex subunit 3	NDUA3_HUMAN	79894.8	6714.63	15101.4	6714.63	29523.6	38727.7	15147.3	34453.1	76700.8	6714.63	6714.63	6714.63	6714.63	6714.63	78254.1	48344.4	57174.8	6714.63	6714.63	6714.63	6714.63	6714.63	6714.63	13429.3	37056.9	36800.9	6714.63	44068.7	37575.8	196316	6714.63	152611	24597.7
O95168	NDUFB4	NADH dehydrogenase 1 beta subcomplex subunit 4	NDUB4_HUMAN	342247	733003	256002	502873	972350	400019	449631	88653.9	687151	226647	675523	651388	1.03553e+06	905576	352783	1063700	373858	229117	448357	993204	177308	1.13132e+06	653957	454257	468337	374186	677386	303707	806420	1.15422e+06	359018	490087	1.38848e+06
O95169	NDUFB8	NADH dehydrogenase 1 beta subcomplex subunit 8, mitochondrial	NDUB8_HUMAN	354383	283163	214216	375371	314836	265831	256834	710218	23531.5	208029	191027	275590	200256	210226	179871	459551	278114	213651	452411	306815	181308	597004	438884	386351	253381	243383	298102	231955	269705	346747	295109	355395	557878
O95182	NDUFA7	NADH dehydrogenase 1 alpha subcomplex subunit 7	NDUA7_HUMAN	9199.23	383.705	2221.55	1365.94	2085.53	1553.89	2116.97	2249.19	383.705	383.705	383.705	383.705	383.705	383.705	383.705	383.705	16073.8	383.705	383.705	383.705	383.705	383.705	2316.04	1858.28	1584.58	7364.49	383.705	767.411	383.705	5915.68	959.208	13957.7	383.705
O95183	VAMP5	Vesicle-associated membrane protein 5	VAMP5_HUMAN	14464.7	160131	28929.3	73367.9	108742	14464.7	14464.7	114428	86833.8	42117.3	53950.3	64452.9	119918	113563	69472.1	36215.2	38733.6	29298.4	31834.6	78174.3	47850.8	139410	69313.7	64959.6	200035	139878	72371.1	62470.8	92183.8	148411	60376.9	86947.9	42117.4
O95197	RTN3	Reticulon-3	RTN3_HUMAN	70313.1	376816	99818.3	299438	89266.4	94022.9	32460.8	5973.17	251651	272507	75601.3	394442	713786	216504	179623	708539	212397	153601	246680	917396	148704	25372.8	323546	352058	302091	720610	2986.59	176301	477416	454223	458440	141381	1.14261e+06
O95202	LETM1	Mitochondrial proton/calcium exchanger protein	LETM1_HUMAN	202762	106217	190615	117389	128848	216248	420526	169188	55507.5	104734	115995	115908	58931.5	243202	150290	282726	277523	456618	327963	127535	267105	174726	80483.7	239480	86465.5	85860.9	49086.2	144011	127782	233220	132951	121349	181506
O95208	EPN2	Epsin-2	EPN2_HUMAN	36773.1	52353	7872.29	34087.5	21529.5	34257.5	17666.2	32924.4	39128.6	97495.6	7872.29	7872.29	25038.9	7872.29	46606.5	7872.29	23792.9	15744.6	7872.29	7872.29	51871.7	7872.29	7872.29	18022.9	45775.5	33674.6	7872.29	25875.5	28345.5	18531.6	30925.6	40898.6	7872.29
O95210	STBD1	Starch-binding domain-containing protein 1	STBD1_HUMAN	134181	9098.82	97356.2	9098.82	9098.82	49204.9	9098.82	94726.3	9098.82	9098.82	9098.82	102421	116028	263221	151368	9098.82	9098.82	9098.82	9098.82	227905	75526.4	9098.82	58798.6	100768	295828	127516	9098.82	9098.82	116590	996896	18197.6	283608	524224
O95218	ZRANB2	Zinc finger Ran-binding domain-containing protein 2	ZRAB2_HUMAN	100592	36049.8	57135.7	23857.3	96823.8	49317.6	108134	5367.06	5367.06	149791	128140	43937.7	36967	77672.5	30995.2	143882	77965.7	57698.4	102149	10734.1	130721	5367.06	36037.8	66356.6	84362	68514	34420.4	79022.2	16663.6	15142	16037	121872	42578
O95219	SNX4	Sorting nexin-4	SNX4_HUMAN	131780	121431	87636.4	97728.3	128797	103403	125407	88683.6	93578	123474	92794.8	121392	154938	146602	120319	46771.2	68987.5	115715	97911.5	131469	78642.9	143063	107479	78784.2	90669.1	100586	77848.6	91772.4	100555	78802.2	66258.2	40790.8	79216.7
O95232	LUC7L3	Luc7-like protein 3	LC7L3_HUMAN	105651	125221	119975	289208	116744	81036.2	260024	149526	118248	150277	192236	135186	169545	190065	178904	180203	111364	55392.2	302293	199180	98091	384638	207717	67598.6	118116	107964	161820	74994.2	140915	196109	246596	147176	301678
O95235	KIF20A	Kinesin-like protein KIF20A	KI20A_HUMAN	3293.85	3293.85	12873.7	3293.85	6587.71	19083	19933.2	3293.85	3293.85	32595	18085	3293.85	3293.85	3293.85	36727.3	3293.85	16221.3	3293.85	3293.85	3293.85	3293.85	3293.85	3293.85	42651.6	3293.85	3293.85	3293.85	13357.2	3293.85	3293.85	3293.85	32106	19136.4
O95236	APOL3	Apolipoprotein L3	APOL3_HUMAN	2707.12	105141	58593.1	195072	22304.3	2707.12	2707.12	2707.12	2707.12	15104.8	2707.12	132796	2707.12	330226	81989.4	58435.4	32313.9	65242.9	5414.23	193686	12419.9	260422	87263	210722	262830	111514	239431	90629.1	149180	653016	78866.5	99925.4	309284
O95239	KIF4A	Chromosome-associated kinesin KIF4A	KIF4A_HUMAN	27598.1	5536.11	5536.11	5536.11	27500.4	26484.3	61144.5	5536.11	5536.11	52325.4	58546	5536.11	16186.5	5536.11	5536.11	38512	30205.2	5536.11	57832.6	5536.11	34829.9	5536.11	47521.7	21821.2	5536.11	5536.11	5536.11	33668.1	5536.11	5536.11	11072.2	20305	5536.11
O95243	MBD4	Methyl-CpG-binding domain protein 4	MBD4_HUMAN	1654.51	1654.51	5488.15	6887.87	10457.6	24351.2	10366.9	1654.51	1654.51	3309.02	1654.51	1654.51	1654.51	1654.51	6425.45	1654.51	5407.19	1654.51	6793.11	1654.51	11248.3	1654.51	1654.51	10993.4	7193.84	11118.5	1654.51	14497.1	1654.51	1654.51	1654.51	3510.79	1654.51
O95248	SBF1	Myotubularin-related protein 5	MTMR5_HUMAN	21959.5	5191.22	15524.3	16708.9	48100.7	14225.5	23014.7	45879.2	19265.9	45636.6	5191.22	39559.1	35413.1	5191.22	5191.22	66485.7	10382.4	35159.1	24601.5	27476.1	20844.8	5191.22	26934.2	10867	30375.3	12390.5	5191.22	42481.9	44783.9	5191.22	26398.3	29650.7	5191.22
O95249	GOSR1	Golgi SNAP receptor complex member 1	GOSR1_HUMAN	42362.2	50037.2	133278	98460.5	110589	195748	88232	46114.1	78362.8	109861	61120.2	64808.5	78274.5	147483	50168.2	47893.1	63139.6	156727	74872.9	64390	93925.7	149428	41352.6	108761	99856.8	152705	102669	163153	144019	80871	74077.9	135806	73491.3
O95251	KAT7	Histone acetyltransferase KAT7	KAT7_HUMAN	32913.7	8386.17	27303.5	33648.8	29267.5	31057.2	48751.5	8386.17	8386.17	23975.5	28751.6	16772.3	8386.17	8386.17	30354.8	48959.2	22177.3	17499.7	8386.17	8386.17	35665.1	8386.17	25068.8	32916.4	8386.17	8386.17	8386.17	23073.4	8386.17	8386.17	8386.17	38965.2	8386.17
O95260	ATE1	Arginyl-tRNA--protein transferase 1	ATE1_HUMAN	23637.7	22479.7	16656.7	6872.19	12900.1	19661.9	20929	27596.1	1456.15	57442	1456.15	15922.6	9992.66	1456.15	15296.4	1456.15	20124	33117.4	14072.4	10443.2	19163.1	2912.3	19369.2	1456.15	16614.3	7923.31	24938.6	11801	1456.15	7429.99	1456.15	21402.4	30570.7
O95274	LYPD3	Ly6/PLAUR domain-containing protein 3	LYPD3_HUMAN	66778.5	109887	2231.43	103843	153080	42426.8	8070.06	2231.43	153805	57615.7	2231.43	8882.63	4462.86	2231.43	116583	4860.74	49558.9	42551.6	26050.4	31217	12168.2	2231.43	50355.7	2231.43	14134.3	108298	2231.43	69089.2	2231.43	2231.43	68347.5	2231.43	2231.43
O95278	EPM2A	Laforin	EPM2A_HUMAN	2213.38	2213.38	2213.38	2213.38	2213.38	9128.04	11031.5	2213.38	2213.38	2213.38	2213.38	2213.38	2213.38	2213.38	25674.7	17669.9	2213.38	2213.38	2213.38	2213.38	2213.38	2213.38	2213.38	6129.41	2213.38	13749.5	2213.38	4426.77	20469.2	2213.38	2213.38	110145	26267.9
O95292	VAPB	Vesicle-associated membrane protein-associated protein B/C	VAPB_HUMAN	1.21042e+06	756229	503114	429571	401829	791499	618110	679055	347893	389370	571981	367301	479681	624827	372526	618669	305202	250831	451337	566154	373851	763715	272050	387262	930826	449123	414884	319980	186098	953397	485857	385171	746427
O95294	RASAL1	RasGAP-activating-like protein 1	RASL1_HUMAN	8534.77	2840.49	2840.49	2840.49	115790	2840.49	18304.2	2840.49	2840.49	2840.49	11334.8	2840.49	2840.49	16797	5680.99	139590	11671.9	45275.7	2840.49	2840.49	18296.4	2840.49	2840.49	18876.2	2840.49	2840.49	2840.49	38216.9	26498.5	2840.49	2840.49	47256.3	2840.49
O95295	SNAPIN	SNARE-associated protein Snapin	SNAPN_HUMAN	72076	189121	74738.4	129601	70009	74929.9	120534	111555	309785	154249	148934	103891	197069	106937	72847.6	86635.1	66888.4	59702.8	106369	126021	48866.4	129203	63475.3	80364.8	122425	129089	114985	49355.2	113047	170075	86778.7	74059.5	90516.1
O95299	NDUFA10	NADH dehydrogenase 1 alpha subcomplex subunit 10, mitochondrial	NDUAA_HUMAN	214962	136538	237529	349056	202673	187816	191352	364545	152764	64679.8	111034	331770	32339.9	223802	196736	362963	252850	265648	292602	241502	146111	568996	221481	325892	267963	196568	276112	215990	264540	465098	244901	299563	428736
O95302	FKBP9	Peptidyl-prolyl cis-trans isomerase FKBP9	FKBP9_HUMAN	283111	350486	167320	630751	216284	225849	185477	528466	132730	268494	447312	287544	1.04379e+06	152085	293258	253893	696781	579893	349021	422935	252312	321464	438374	122552	95249	108871	247193	308545	211615	14047.7	200847	65351.8	74369.6
O95319	CELF2	CUGBP Elav-like family member 2	CELF2_HUMAN	34682.5	72570.7	30181.2	26140.3	93251.4	26932.5	61837	32356.4	86720.1	63660.4	31245.5	61457.4	51388.4	4208.49	45498.5	38008.2	29433.9	40238.2	16911.6	24200.9	28632	4208.49	63468.9	36351.6	98396.5	54140.6	4208.49	34239	31362.4	43068.3	34638.1	8416.98	4208.49
O95336	PGLS	6-phosphogluconolactonase	6PGL_HUMAN	522020	299699	282744	200596	170516	86133.8	87916.5	294781	366178	690897	547545	257840	606686	216345	444661	107844	234981	267305	67475.2	420498	422258	164359	245968	141585	551590	425292	288932	185241	291985	838402	453497	288232	186840
O95340	PAPSS2	Bifunctional 3'-phosphoadenosine 5'-phosphosulfate synthase 2	PAPS2_HUMAN	130100	105116	156410	68010.8	134237	130422	218413	178659	169412	403319	252185	102156	163052	222032	61345.8	190499	298353	549076	130763	204839	152269	173666	145364	416550	51464.3	179864	61580.8	270810	104262	125094	149491	103262	358218
O95347	SMC2	Structural maintenance of chromosomes protein 2	SMC2_HUMAN	40031.7	5929.79	41597.6	5929.79	43132.8	86238.9	93277.6	5929.79	5929.79	45782.6	39841.7	5929.79	5929.79	5929.79	35615.1	42739.7	39257	24396.2	109525	20654.1	38131.1	48440.6	11859.6	104087	5929.79	60632.6	5929.79	39499.7	47017.6	5929.79	55496.9	47003.7	51354.2
O95352	ATG7	Ubiquitin-like modifier-activating enzyme ATG7	ATG7_HUMAN	51557.8	39615.9	28688.2	54118.6	71663.1	24635.8	36970.8	64543.5	50501.4	53999.1	47970.5	83049.3	92783.7	103166	51454.8	39232	44586.9	60831.9	38629.7	98549.6	27230.7	77920.8	120235	39119.2	59722.6	50845.9	87772.6	66511	48734.9	42256.6	46601.3	37834	56306.2
O95359	TACC2	Transforming acidic coiled-coil-containing protein 2	TACC2_HUMAN	52129.3	27099.6	32035.9	17187.7	12832	45097.8	75544.3	33418.4	35982.7	78284.4	40623.9	21519.5	3837.86	19691	10716.3	65794.6	23458.5	32647.2	22892.6	40352.9	53171.2	25798.4	12660.2	6809.6	8031.32	42014	24393.3	38256.5	40489.5	19749.1	22430.3	13632.2	65548.2
O95361	TRIM16	Tripartite motif-containing protein 16	TRI16_HUMAN	47424.9	12845.4	58352.1	12845.4	57722	68535.2	12845.4	12845.4	12845.4	12845.4	12845.4	12845.4	12845.4	65695.1	66391.9	166086	44168.1	12845.4	44385.1	12845.4	25690.7	12845.4	12845.4	43927.8	12845.4	12845.4	12845.4	30714.9	12845.4	12845.4	12845.4	12845.4	12845.4
O95363	FARS2	Phenylalanine--tRNA ligase, mitochondrial	SYFM_HUMAN	60682.6	25545.7	25556.6	5725.95	63703.7	15088.1	124676	5725.95	5725.95	57748.1	14728.7	49719.1	42197	62263.9	5725.95	48340	17652.2	43989.1	128709	24037	33570.4	146916	57475	36975.4	11451.9	5725.95	5725.95	48945.3	49657.4	75255.4	5725.95	61314.9	83834.5
O95365	ZBTB7A	Zinc finger and BTB domain-containing protein 7A	ZBT7A_HUMAN	14262.9	36861.5	25393.6	8623.54	11615.9	13905.9	4189.54	4189.54	19317.8	17766.9	8780.15	10369.6	4189.54	4189.54	48153.4	45275.1	14329.6	12769.5	4189.54	4189.54	10395.2	4189.54	15601.3	9209.52	24036.1	16081.8	4189.54	24506.7	8379.08	4189.54	18701.3	4189.54	4189.54
O95372	LYPLA2	Acyl-protein thioesterase 2	LYPA2_HUMAN	131664	210757	80193.2	91568.4	69505.9	67102.9	80102.4	91206.7	373641	288444	105581	127019	183562	137319	170687	97484.2	95040	101146	71195.2	122633	268771	84189.6	201216	92101.9	296251	307781	84662.5	136656	176911	248560	88509.2	198353	115454
O95373	IPO7	Importin-7	IPO7_HUMAN	160340	56407.6	305800	153043	153426	205196	509457	150013	94769	160043	508935	136871	119933	202394	133140	130483	157342	91013	275856	82624.7	111989	207080	95601.2	175080	75719.4	127072	189510	214896	153976	174679	132940	174352	179703
O95376	ARIH2	E3 ubiquitin-protein ligase ARIH2	ARI2_HUMAN	16122.2	3190.56	24933.9	38229.6	19799.7	6381.12	3190.56	3190.56	3190.56	12249.4	3190.56	31376.7	3190.56	3190.56	26630.9	23154.5	19117.8	12404.8	47430.5	3190.56	23579	3190.56	3190.56	32105	3190.56	43242.3	3190.56	20457.6	3190.56	3190.56	3190.56	28875.5	40961.5
O95379	TNFAIP8	Tumor necrosis factor alpha-induced protein 8	TFIP8_HUMAN	10791.7	2576.73	12782.5	22841.7	47669.9	31245.5	32072.5	10453.5	84188.4	20205.4	23081.1	110867	80637.7	226.826	67547.3	10061.3	11255.5	29198.8	226.826	1245.21	16263.9	453.652	70606.5	3810.35	50058.7	12819.5	226.826	50253.5	84944	58251.4	31104.8	20104.3	16163.3
O95382	MAP3K6	Mitogen-activated protein kinase kinase kinase 6	M3K6_HUMAN	16776.6	1032.2	1032.2	1032.2	7232.63	6984.12	8353.83	1032.2	1032.2	18500.5	1032.2	1032.2	1032.2	1032.2	13532.1	1032.2	14415.4	12362.8	16150.4	1032.2	2064.41	1032.2	1032.2	16059.1	1032.2	1032.2	1032.2	20721.5	1032.2	1032.2	1032.2	5419.6	1032.2
O95391	SLU7	Pre-mRNA-splicing factor SLU7	SLU7_HUMAN	10176.2	10176.2	10176.2	20352.3	68707.6	38636.4	22710.1	10176.2	10176.2	88755.8	58788.1	21923.3	10176.2	10176.2	26967	10176.2	44230.4	38865.7	61177.9	10176.2	52458	10176.2	61072.1	54958.9	39247.4	35024	10176.2	58915.4	10176.2	10176.2	10176.2	83884.5	10176.2
O95394	PGM3	Phosphoacetylglucosamine mutase	AGM1_HUMAN	132579	67048.7	132758	66625.7	92141.4	121580	77514.6	108908	127714	217464	162969	61945.6	122288	242776	127973	31714.8	65408.3	76283.2	85803.6	140451	97701.9	46831.1	79702	80934	140590	79251.1	90597.2	181922	138221	149980	219959	99224.4	69614
O95396	MOCS3	Adenylyltransferase and sulfurtransferase MOCS3	MOCS3_HUMAN	133731	835.624	132986	20893.5	81265.2	26570.1	43134.5	835.624	835.624	104061	81583.1	26011.1	39812.2	835.624	164150	27138.7	58582.1	116339	835.624	22227.6	65159	4412.63	64523.5	77615	139372	83500.9	835.624	31623.2	53476.9	28844.9	29752.8	68197.3	1671.25
O95400	CD2BP2	CD2 antigen cytoplasmic tail-binding protein 2	CD2B2_HUMAN	144493	90464.5	146491	2862.94	69402.7	50336.3	1431.47	1431.47	134687	126051	1431.47	66591.3	174236	158984	174949	127689	279561	81595.6	115421	248765	1431.47	23543.2	10117.4	105876	193847	231302	1431.47	137142	127272	1431.47	117109	146766	1431.47
O95415	BRI3	Brain protein I3	BRI3_HUMAN	26730.8	69381.4	34760.3	60499	69529.3	67517.3	51104.8	90817.3	13365.4	59847.8	13365.4	13365.4	13365.4	29270.6	88947.4	13365.4	33076.3	62122.9	13365.4	13365.4	40358.9	13365.4	13365.4	48912.9	46488.3	49917.1	13365.4	38891.3	13365.4	46907.9	13365.4	36573.5	13365.4
O95425	SVIL	Supervillin	SVIL_HUMAN	55136.2	34947.2	27555.6	35768.7	11027.3	32797.3	48212.3	39364.2	53329.5	53286.2	35918.1	59703.4	43579.2	71139.7	41992.3	55815.4	17979.7	21499.6	53091.8	19880.7	39480.3	69443.4	49259	79105.8	21934.6	47214.7	18644.5	17086.9	60034.9	5513.63	29135.1	13904.2	55414.8
O95427	PIGN	GPI ethanolamine phosphate transferase 1	PIGN_HUMAN	18944.4	2149.79	13738.8	2149.79	15639.7	22073.4	54225.5	2149.79	2149.79	6462.2	7532.06	2149.79	2149.79	2149.79	2149.79	2149.79	21665.3	2149.79	4771.94	2149.79	14745	2149.79	2149.79	2149.79	2149.79	2149.79	2149.79	15885.6	2149.79	2149.79	4299.59	2149.79	2149.79
O95433	AHSA1	Activator of 90 kDa heat shock protein ATPase homolog 1	AHSA1_HUMAN	296731	148285	440459	281173	223798	155775	259296	74035.6	235594	733335	274526	140258	111361	411759	347983	126446	220118	191810	188422	168049	281412	383065	99539	170462	415074	263882	130982	312685	207611	208915	361469	398446	296916
O95445	APOM	Apolipoprotein M	APOM_HUMAN	2535.92	152332	41172	143709	2535.92	2535.92	2535.92	86597.9	82825.9	2535.92	77457.8	28807.4	2535.92	2535.92	2535.92	2535.92	2535.92	30501.4	2535.92	61172.1	28567.1	5071.84	134801	2535.92	2535.92	2535.92	234259	17425.9	87667.8	2535.92	75103.6	20981.7	2535.92
O95453	PARN	Poly(A)-specific ribonuclease PARN	PARN_HUMAN	86721.6	2815.87	74208.5	2815.87	41697	26303.9	87929.4	2815.87	85563.5	207528	94807.5	2815.87	2815.87	2815.87	2815.87	5631.75	90147.8	33148.7	21799.6	2815.87	29509.8	2815.87	2815.87	43361.3	2815.87	2815.87	2815.87	61760.8	2815.87	2815.87	19638.1	64445.1	42343
O95456	PSMG1	Proteasome assembly chaperone 1	PSMG1_HUMAN	297657	109850	239837	80926.3	107909	149855	43519.7	107322	100668	187247	277878	55233.6	71051.7	135018	103959	27402.5	155058	51244.6	107556	115021	101046	289562	41542.6	94108.3	31168.2	121478	54035.2	84003.3	38203.7	155273	119679	128364	69733.2
O95466	FMNL1	Formin-like protein 1	FMNL1_HUMAN	19458.6	81592.1	57177.6	76819	232501	63518.8	72888.7	95990.6	88502.8	66958.8	23619.5	144750	90534.8	275916	62784.4	61139.5	13105.3	29752.7	53069.8	73089.1	29951.2	146494	105991	86386.1	110480	46781.1	118752	110679	90092.2	4138.14	18553.1	8276.28	60096.1
O95470	SGPL1	Sphingosine-1-phosphate lyase 1	SGPL1_HUMAN	78276.6	56547.8	116034	92893.3	169031	118323	133953	47181.1	61592.5	72888.3	66491.5	54909.9	63245.2	195253	76724.5	57883.6	53233	122296	96659.6	56462	126513	60889	46873.5	75323.3	84663.1	88769.2	58756.9	215689	38936.7	83269.8	86958.6	80396.7	118444
O95471	CLDN7	Claudin-7	CLD7_HUMAN	25740.2	5769.39	5769.39	5769.39	5769.39	13532.3	5769.39	5769.39	5769.39	5769.39	5769.39	5769.39	5769.39	5769.39	25882.7	5769.39	11538.8	5769.39	5769.39	5769.39	18120.6	5769.39	5769.39	25107.3	18494.5	41797.2	5769.39	23282.9	18994.2	5769.39	5769.39	5769.39	5769.39
O95477	ABCA1	Phospholipid-transporting ATPase ABCA1	ABCA1_HUMAN	2100.98	8766.72	74.0158	74.0158	27320.7	21414.8	5623.33	48561.2	74.0158	74.0158	2619.74	16113.1	74.0158	74.0158	148.032	74.0158	1763.32	1510.37	74.0158	74.0158	1830.87	74.0158	29082.2	2542.75	2203.74	4794.42	74.0158	5333.99	12030.9	74.0158	74.0158	74.0158	31178.1
O95478	NSA2	Ribosome biogenesis protein NSA2 homolog	NSA2_HUMAN	57364.6	15953	59139.8	32994.4	33688.1	34362.2	83795.1	26417.3	60563.4	57013.4	67860.9	6027.2	14520.9	42941.7	32811	48145.3	55561.7	24485.5	36774.6	13920.7	36041.9	52843.1	8886.88	36568.5	43042.4	20847.3	3013.6	44689.2	11101.5	15555.4	68500.5	33078.8	34512.1
O95479	H6PD	GDH/6PGL endoplasmic bifunctional protein	G6PE_HUMAN	132176	441286	93057.6	201622	117460	177112	130496	444546	206736	68895.2	94599.6	307108	163964	218832	156928	212474	52159.2	245124	165788	308160	92971.7	212467	312142	92633.2	117910	215762	397906	97558.4	237253	396310	287784	369006	670813
O95486	SEC24A	Protein transport protein Sec24A	SC24A_HUMAN	30945.2	68290.6	54060.3	173087	197855	156024	68683.7	122297	148310	218623	96630.7	142891	82217.9	186932	82932.6	60021.5	58633.4	83451.3	82191.9	71467.3	93006.9	135160	50989.6	163630	45385.4	45260.2	144041	283578	152448	93300.5	40080.6	106472	131783
O95487	SEC24B	Protein transport protein Sec24B	SC24B_HUMAN	33728	75335.8	42239.3	46700.6	58515	42850.9	77689.9	33190.7	14127.9	68967.2	43686.9	38455.7	23186.1	81557.5	51953.1	50952.5	20263.4	23630.3	56368.2	27544.1	34681.5	84980.9	26964	36081.2	20193.7	25763.1	23191.9	34282.6	33172.2	71134.5	16086	46128.4	75894.4
O95528	SLC2A10	Solute carrier family 2, facilitated glucose transporter member 10	GTR10_HUMAN	3108.31	6954.36	3456.45	18442.8	1366.88	14870.7	5624.79	20290.4	4110.46	4102.92	3287.47	9487.03	23672.7	683.439	4182.27	11120.2	3649.51	15162.5	3703.83	33757.5	1428.48	15964.9	4658.34	1714.46	13964.5	1719.51	683.439	11984.7	35634.7	6995.93	3483.92	2185.37	10566.1
O95544	NADK	NAD kinase	NADK_HUMAN	15289.1	2848.51	51758.9	26363.5	73179.5	15537.8	48834.4	2848.51	2848.51	41327.4	7307.1	2848.51	2848.51	52587.9	19043.6	2848.51	28200.2	28518.5	13847.5	2848.51	5697.03	2848.51	2848.51	53810.1	27549.7	25250	2848.51	27357.5	19408.8	2848.51	2848.51	18020.1	2848.51
O95551	TDP2	Tyrosyl-DNA phosphodiesterase 2	TYDP2_HUMAN	18428.3	3673.81	42370.5	42401.4	14029.1	25104.9	34703.4	3673.81	20353.2	3673.81	51438.6	3673.81	3673.81	55917.6	41729.2	60554.7	7347.62	3673.81	34446.2	3673.81	18843	3673.81	23659.1	32144.8	36351.4	28783.3	3673.81	18038.9	40010	19404.3	36150.8	65327.9	31060.2
O95563	MPC2	Mitochondrial pyruvate carrier 2	MPC2_HUMAN	92043.2	104204	76417.7	48487.5	70198.4	42662.5	93488.9	114334	116804	46139.8	38741	58161	51941.7	26281.8	34387.4	58369.3	54733.3	83296.8	58228	81444.2	91631.3	87101.1	100168	185740	225928	257293	52559.1	94931.9	57905.8	658223	44830.7	176689	108455
O95571	ETHE1	Persulfide dioxygenase ETHE1, mitochondrial	ETHE1_HUMAN	362099	256611	144917	243165	256505	230216	141033	208977	288508	259875	87576.6	192193	345469	253229	255328	526220	238671	898780	279048	170394	232565	317270	242174	88361.7	407365	290767	125225	435769	319853	1049440	212160	213199	255380
O95573	ACSL3	Long-chain-fatty-acid--CoA ligase 3	ACSL3_HUMAN	297154	151265	141287	194685	290039	251163	569812	292856	126715	331503	310662	216522	217049	375336	137194	351307	188122	1.24803e+06	687712	211437	424380	480639	357283	373895	136759	252051	229768	645960	974243	306076	674745	200790	691596
O95602	POLR1A	DNA-directed RNA polymerase I subunit RPA1	RPA1_HUMAN	27119.9	1341.01	26219.1	1341.01	1341.01	21117.1	40584.5	1341.01	1341.01	11355.3	41986.8	1341.01	1341.01	1341.01	2682.02	42203.5	32538	3571.03	11914.5	1341.01	13393.7	1341.01	1341.01	6019.39	1341.01	3562.24	1341.01	13560.8	1341.01	1341.01	3308.84	22142	1341.01
O95613	PCNT	Pericentrin	PCNT_HUMAN	9801.03	623.611	1247.22	623.611	5678.94	8583.29	10168.6	623.611	623.611	10264.1	66831.8	623.611	623.611	50976152	623.611	53105816	623.611	623.611	11699.9	623.611	10140	6268743	623.611	4367.76	623.611	623.611	623.611	3446.25	623.611	623.611	623.611	4579.34	623.611
O95630	STAMBP	STAM-binding protein	STABP_HUMAN	4889.36	9119.76	34302.9	29147.9	26482.8	37051.7	52301.5	2444.68	40949.3	98755.4	30466.2	29334.2	2444.68	40273.5	39184.1	25000	31756.5	43076.7	25897.2	39536	65639.7	7634.38	24734.3	49257.6	29098.2	28834.2	14471.8	41165.2	11120.3	2444.68	32762.6	33326.9	16958.2
O95639	CPSF4	Cleavage and polyadenylation specificity factor subunit 4	CPSF4_HUMAN	53793.2	62441	73200.3	32895.4	39127.4	30446	61513.2	9368	44387.9	70117	79719.4	16142.9	26985.7	49668.8	55604	55720.8	54812.1	34478.9	58361.2	4650.45	58923.9	1383.48	72371.7	41973.9	111489	100868	691.739	39184	30482.8	19329	52563.9	48772.6	18128.3
O95644	NFATC1	Nuclear factor of activated T-cells, cytoplasmic 1	NFAC1_HUMAN	725.131	725.131	725.131	725.131	5369.59	725.131	67354.2	725.131	725.131	73221	85077.2	725.131	725.131	725.131	1450.26	725.131	27817.2	10938.2	725.131	725.131	725.131	725.131	7474.24	725.131	725.131	725.131	82511.1	15830.3	725.131	725.131	725.131	21208.2	725.131
O95671	ASMTL	Probable bifunctional dTTP/UTP pyrophosphatase/methyltransferase protein	ASML_HUMAN	80002.2	15063.6	110818	62491	99558	58779	66879.1	87523.9	15063.6	94361.7	95341.8	49034.1	87917	62198	15063.6	49869.8	30127.2	111035	15063.6	15063.6	60368.1	203510	15063.6	43312	96295.4	65088.5	15063.6	59620.4	15063.6	70807.4	39507.2	93898.4	242831
O95674	CDS2	Phosphatidate cytidylyltransferase 2	CDS2_HUMAN	32247.2	10.6495	1261.23	5.32475	2162.03	5.32475	15298.3	3232.67	5.32475	5.32475	5.32475	1726.91	5.32475	5.32475	5.32475	5.32475	13595.9	415.634	2138.29	5.32475	11533.9	5.32475	5.32475	1074.82	75451.2	5.32475	5.32475	1167.34	5.32475	41316.6	1070.09	1229.4	5.32475
O95684	FGFR1OP	FGFR1 oncogene partner	FR1OP_HUMAN	64945.8	1562.92	51847.3	1562.92	29434.2	1562.92	3125.83	1562.92	1562.92	27117.5	33022.4	1562.92	1562.92	34793.9	30156.3	35787.9	1562.92	1562.92	1562.92	1562.92	15193.6	26529	1562.92	44235.1	1562.92	42389.7	1562.92	32782	1562.92	1562.92	1562.92	29005.1	1562.92
O95685	PPP1R3D	Protein phosphatase 1 regulatory subunit 3D	PPR3D_HUMAN	66856.2	37709.1	62419.9	98060.5	50106.9	69458.5	56232	7697.8	76718.3	35430.1	50839.3	39594.2	45575.5	7697.8	71116.1	80080.1	52902.4	41823.6	40379.9	75689.3	88124.6	7697.8	15395.6	50412.7	126328	129819	7697.8	43210.7	97111.4	47859.5	58768.4	74032.2	69506.5
O95696	BRD1	Bromodomain-containing protein 1	BRD1_HUMAN	14508.2	1117.97	23252.6	10558.8	32451	10337	31468.2	1117.97	1117.97	46212	1117.97	1117.97	1117.97	1117.97	9601.64	33514.9	12958.8	15931.3	29561.1	1117.97	29841.4	1117.97	1117.97	32638.5	1117.97	1117.97	1117.97	26513.4	2235.94	1117.97	1117.97	40860.1	1117.97
O95707	POP4	Ribonuclease P protein subunit p29	RPP29_HUMAN	56557.5	59940.7	50715.5	37249.1	40606.8	38532.1	8934.1	4467.05	46248.8	64483.4	46387.1	44526.2	4467.05	62442.8	87704.4	104637	47415.2	45810.1	36158.1	63823.5	35186.1	74171.7	4467.05	25139.7	26598.1	55795.2	4467.05	30330.6	4467.05	75161.3	39421.8	54381.5	4467.05
O95714	HERC2	E3 ubiquitin-protein ligase HERC2	HERC2_HUMAN	5543.07	0.663257	6725.61	4985.52	13877.2	6418.82	0.663257	0.663257	0.663257	15565.8	0.663257	0.663257	0.663257	0.663257	2616.03	29709.3	2631.97	7669.4	12919.4	0.663257	5664.2	1.32651	0.663257	8829.71	0.663257	17572.4	0.663257	8113.16	0.663257	0.663257	0.663257	4002.3	467.079
O95716	RAB3D	Ras-related protein Rab-3D	RAB3D_HUMAN	293088	237382	215929	551173	70315.4	283704	169762	123459	231499	304478	137174	186582	275116	175152	35157.7	310617	73235	361162	72797.6	354322	166483	275136	117198	102116	488507	226157	204346	301811	781796	510601	513702	130157	35157.7
O95721	SNAP29	Synaptosomal-associated protein 29	SNP29_HUMAN	69341.4	114996	32902.7	21308.2	45167.8	23825.6	43673.7	72002.9	119315	92561.2	24283.5	29840.7	80726.4	71025.2	60522.9	76950.3	67609.7	63403	34842	78561.2	77446.9	30313.7	98001.1	48734.1	117338	92698.1	16362.8	50498.8	91683	153416	58875.2	76913.8	229143
O95747	OXSR1	Serine/threonine-protein kinase OSR1	OXSR1_HUMAN	267874	247339	303797	173427	344576	174626	150809	253207	214058	629840	250521	180324	262633	224774	272161	187883	202745	184936	244125	172402	314748	182976	239404	187361	356449	186562	232794	196684	157001	187074	160547	240961	152208
O95749	GGPS1	Geranylgeranyl pyrophosphate synthase	GGPPS_HUMAN	76766.5	82699.5	80296.7	87279.8	60467.9	58341.8	79374.3	58844.5	123082	130131	99849.2	49252.3	79320.3	39831.4	54348.4	58346.3	88381.5	68498.6	174009	146826	54176.2	19915.7	47193.9	96588	119973	192059	62357.5	47793.8	80658.9	115491	45912.2	90219.6	42996.1
O95757	HSPA4L	Heat shock 70 kDa protein 4L	HS74L_HUMAN	77361.2	7393.86	727096	780301	37196.4	881534	546681	1.51604e+06	1.05519e+06	64150.1	145970	35121.5	7393.86	24626.1	1.10128e+06	21572.3	371420	680829	113941	7393.86	32063.2	7393.86	1.2455e+06	573960	7393.86	107539	7393.86	499646	1.68289e+06	2.79354e+06	523178	1.09711e+06	14787.7
O95758	PTBP3	Polypyrimidine tract-binding protein 3	PTBP3_HUMAN	193258	114855	107510	85520.9	153685	180766	234156	27978.4	180287	155192	115492	77994.4	79164.7	165569	147850	194951	125126	103994	142537	79863	318234	234742	77351.6	130168	195452	202648	79914.5	150134	130714	72952.8	126334	145400	55956.8
O95777	LSM8	U6 snRNA-associated Sm-like protein LSm8	LSM8_HUMAN	102325	195231	259412	182071	112679	89449.2	132906	111765	441916	90757	644282	120326	334768	190747	122616	250698	156415	50241.3	171942	127338	95046.7	173015	113470	134069	586104	331680	133267	76796.7	128108	602476	330432	117345	66676.9
O95782	AP2A1	AP-2 complex subunit alpha-1	AP2A1_HUMAN	169707	217662	153425	253629	337370	327127	177376	262924	230709	243903	187280	278409	352265	175938	266863	197209	170002	127767	130650	207886	160376	427289	221961	150875	208322	184223	304070	234753	324019	188640	154315	142978	249473
O95785	WIZ	Protein Wiz	WIZ_HUMAN	45676.2	2574.04	26406.9	2574.04	28991.9	20663	72400	282473	2574.04	54050.6	51916.1	2574.04	2574.04	2574.04	2574.04	5148.07	37591.2	2574.04	27019.4	2574.04	77154	2574.04	2574.04	11324.9	2574.04	2574.04	2574.04	20443.9	2574.04	2574.04	27042.2	30833	2574.04
O95786	DDX58	Probable ATP-dependent RNA helicase DDX58	DDX58_HUMAN	60031.2	26311.3	53836.6	35414.8	120207	75793.2	86671.6	57185.7	62113.6	132803	36252.5	212097	160737	288271	63722.4	42775.9	21722.8	63495.1	41999.3	115893	87901.5	58083.3	72630.3	503829	87078.9	26072.6	68099.4	179108	90525.9	87618.9	47905.9	27465.6	49155.6
O95793	STAU1	Double-stranded RNA-binding protein Staufen homolog 1	STAU1_HUMAN	198649	52869.9	156131	119768	137832	134924	197234	76359.4	53103.3	332006	95833.3	78800.7	84271.8	162388	89721.4	218262	149151	81379.1	165177	97983.6	72629.2	206133	61402	214783	308983	130358	90558.8	104459	117224	92844.4	104251	111820	218737
O95801	TTC4	Tetratricopeptide repeat protein 4	TTC4_HUMAN	41919.8	1608.37	24957.3	17585.8	33565	19447.3	3804.97	1608.37	1608.37	3216.75	8026.25	31260	1608.37	34698.8	21965	1608.37	11891.7	36071.9	41943.1	1608.37	27413.4	1608.37	1608.37	30025.4	1608.37	58802.6	1608.37	34956.6	1608.37	1608.37	42228.6	13431.5	1608.37
O95810	CAVIN2	Caveolae-associated protein 2	CAVN2_HUMAN	62327.7	125598	1017.74	1017.74	66416.1	125956	48608.1	388274	131613	1017.74	1017.74	146223	218900	1017.74	34014	34974.3	41351.8	24208.9	74466.6	157196	15303.4	119403	235152	62379.6	95813.5	85218.8	321981	2035.48	88865.9	1017.74	88162.2	36107.8	146999
O95816	BAG2	BAG family molecular chaperone regulator 2	BAG2_HUMAN	75514.4	312391	112453	205971	226384	73739.3	112954	282901	231749	333343	397177	228341	410916	200825	122316	173047	81640.3	137137	224318	250463	125676	297147	198866	59450.8	103415	98809.2	259982	325475	177651	270100	377293	79208.6	260047
O95817	BAG3	BAG family molecular chaperone regulator 3	BAG3_HUMAN	79594.9	234702	17938.3	107886	79294.8	187633	311123	201249	155914	30606.1	72368.9	94924.2	178857	201775	42886.2	120020	106526	43595.6	211825	203337	9249.16	108248	68703	67020.3	302147	177424	4624.58	28909.8	4624.58	42792.6	22627.2	14389.1	228246
O95819	MAP4K4	Mitogen-activated protein kinase kinase kinase kinase 4	M4K4_HUMAN	56645.9	83860.7	28058.6	93145.7	30190.3	57421.3	70570.8	133725	65473.6	5624.82	70330	63818.8	68287.8	35549.8	26008.9	28271	32651.5	30981.4	58561.2	62588.7	69549.8	103845	43854.7	54423.7	2812.41	38824.1	89197.6	40267.4	57363.4	38788.6	37309.4	8800.76	43713.1
O95822	MLYCD	Malonyl-CoA decarboxylase, mitochondrial	DCMC_HUMAN	40986.6	1647.79	20397.5	1647.79	17499.2	23600.7	41768.2	22639.9	1647.79	1647.79	1647.79	1647.79	1647.79	1647.79	1647.79	54853.4	13013.2	26245.7	1647.79	1647.79	31044.9	1647.79	3295.57	35925.1	7848.47	12116.7	1647.79	18230	13125.8	128953	21247.6	136081	119761
O95825	CRYZL1	Quinone oxidoreductase-like protein 1	QORL1_HUMAN	63182.9	398397	49494.2	274814	70418.6	48937.1	476568	63034.9	626949	67921.6	20169.9	64141.3	1.10616e+06	744805	22474.7	281807	65682.6	60454.9	236004	75776.8	244185	492984	284296	36361.6	86739.3	374096	125796	56744.3	53336.9	88288.8	53715.7	294091	762896
O95831	AIFM1	Apoptosis-inducing factor 1, mitochondrial	AIFM1_HUMAN	878397	656184	443020	451054	590886	505895	1.5073e+06	1.02417e+06	736438	378646	531947	483826	399605	964434	293392	941653	423909	994973	686269	623688	519693	861185	538734	406579	458807	540132	571511	560444	734595	3.22494e+06	472638	957665	1.7525e+06
O95833	CLIC3	Chloride intracellular channel protein 3	CLIC3_HUMAN	151435	5234.59	5234.59	5234.59	114486	43719.1	5234.59	5234.59	53168.9	5234.59	5234.59	5234.59	45809.3	5234.59	71992.4	96950.2	55879.6	30775.9	61791.6	5234.59	74689.7	5234.59	5234.59	5234.59	5234.59	10469.2	5234.59	99563.8	108372	5234.59	20019.2	5234.59	18367.5
O95834	EML2	Echinoderm microtubule-associated protein-like 2	EMAL2_HUMAN	157673	157395	65750	140531	125696	181904	77629.5	187127	132491	116980	27953.7	276336	262707	224843	250090	78020.6	118740	154227	69428.9	145002	207400	169510	275855	108541	137603	162713	371076	117957	113055	362479	147469	65752.7	138469
O95848	NUDT14	Uridine diphosphate glucose pyrophosphatase NUDT14	NUD14_HUMAN	5128.86	155124	5128.86	5128.86	47275.6	10257.7	5128.86	23310.3	79762	62281.4	69147.6	5128.86	257282	5128.86	54833.6	5128.86	93424.3	93308.2	5128.86	5128.86	60381.9	5128.86	5128.86	5128.86	581868	118028	5128.86	43242.5	5128.86	59550.2	117331	125651	5128.86
O95857	TSPAN13	Tetraspanin-13	TSN13_HUMAN	6809.58	6809.58	6809.58	327265	73120.5	162728	83356.2	6809.58	145844	62496.3	103037	95793.1	194827	6809.58	78456.6	238559	53501.4	82643.3	13619.2	153375	45384	6809.58	43058.7	60953.1	164920	133388	6809.58	52025.8	333192	141837	186876	52963.9	36658.6
O95858	TSPAN15	Tetraspanin-15	TSN15_HUMAN	1135.51	1135.51	1135.51	117764	21161.2	39603.2	1135.51	321628	96134.8	1135.51	1135.51	81877.9	1135.51	86901.5	1135.51	29586.9	1135.51	1135.51	1135.51	1135.51	18899.9	100011	71172.1	1135.51	149323	2271.02	189574	56603.2	82412.6	166303	1135.51	17328.1	69461.9
O95861	BPNT1	3'(2'),5'-bisphosphate nucleotidase 1	BPNT1_HUMAN	232674	378449	223863	48468.9	111353	66788.4	130111	96459.7	270194	403821	227760	91299	163683	121921	225995	138229	280555	158992	135466	187718	366015	40890.5	164362	145299	629342	492994	84535.9	121354	164866	199844	201830	187292	69911
O95864	FADS2	Acyl-CoA 6-desaturase	FADS2_HUMAN	19285.4	4540.75	56261.9	533349	79142.4	67983.7	149554	36479.9	117615	52322.3	18505.7	95805	41648.2	66957.4	76650.4	64068.7	71006.2	19516.2	277778	280004	36404.9	143735	9081.49	216411	40587.9	59649.3	156547	154510	83322	70355.4	34238.7	18680.5	211872
O95865	DDAH2	N(G),N(G)-dimethylarginine dimethylaminohydrolase 2	DDAH2_HUMAN	1001412	1.04659e+06	480783	762623	143053	189536	282933	473976	1698043	482546	923713	877026	2.36993e+06	296360	802340	400334	561860	483645	897698	1.02648e+06	837567	759677	1.40815e+06	427471	1.62109e+06	1.15619e+06	2.21678e+06	183743	632260	1.68302e+06	628292	720146	269101
O95870	ABHD16A	Phosphatidylserine lipase ABHD16A	ABHGA_HUMAN	42689.8	77350.1	59482.2	93358.3	100714	81412	125117	101631	29157.8	87529.8	59430.7	67398.7	58350.8	89061.7	78041.1	69615.1	50093.7	58165.7	93622	34731.6	60033	62380.3	83504.1	72714.6	91308.8	36776	42369.4	78149.9	62779.5	71021.4	45920.2	77659.5	38791.2
O95873	C6orf47	Uncharacterized protein C6orf47	CF047_HUMAN	41457.4	64705	30706.2	81011.7	45897.6	60597.9	69500.2	70025.5	9773.59	217000	9773.59	9773.59	60470.8	9773.59	84783.3	76669.6	71392	55663.9	63486	62490.1	19547.2	130266	9773.59	62173.7	97688	59844.9	9773.59	23794.7	9773.59	73013.5	28246.8	52229.3	9773.59
O95881	TXNDC12	Thioredoxin domain-containing protein 12	TXD12_HUMAN	136199	369670	234528	216586	170245	139743	152965	37826.1	308303	413284	581226	179526	267525	260759	322450	102598	143544	180611	179160	308758	143721	212048	124539	114984	212881	370009	128611	258805	165445	206963	366326	259277	82164.9
O95905	ECD	Protein ecdysoneless homolog	ECD_HUMAN	19143.7	0.533556	4972.14	0.533556	0.533556	2922.84	6762.73	0.533556	0.533556	801.822	0.533556	0.533556	0.533556	0.533556	0.533556	0.533556	9649.33	0.533556	0.533556	0.533556	225.121	0.533556	0.533556	354.067	296.057	0.533556	0.533556	3524.13	0.533556	0.533556	1.06711	0.533556	0.533556
O95967	EFEMP2	EGF-containing fibulin-like extracellular matrix protein 2	FBLN4_HUMAN	21090.6	113774	33955.5	99969	29603.7	41638.4	15793.9	7896.93	127312	124136	70505.9	37203.5	58317.5	7896.93	92209.1	7896.93	67368	64155.1	20356.3	37286	62116.6	237818	131822	28592.2	32034.6	43793.3	115807	40064	47751.5	7896.93	55410.6	28765.7	7896.93
O95976	IGSF6	Immunoglobulin superfamily member 6	IGSF6_HUMAN	4058.07	1586.54	1586.54	12133.9	25634.2	1586.54	8356.51	1586.54	3173.09	1586.54	1586.54	1586.54	1586.54	1586.54	1586.54	1586.54	1586.54	13068.4	1586.54	1586.54	1586.54	1586.54	4493.67	10763.5	12450.7	16157.5	1586.54	1586.54	1586.54	1586.54	1586.54	1586.54	1586.54
O95980	RECK	Reversion-inducing cysteine-rich protein with Kazal motifs	RECK_HUMAN	3143.46	1.08995e+06	3143.46	167876	48471.9	3143.46	67331.6	288255	388177	60055.9	146312	6286.92	120489	120748	3143.46	3143.46	32356.1	71298.7	3143.46	91507.4	28746.4	64079.4	120878	87534.9	3143.46	312213	708386	51536.9	331224	3143.46	89295.9	3143.46	3143.46
O95983	MBD3	Methyl-CpG-binding domain protein 3	MBD3_HUMAN	112004	56025.8	130668	47808.7	86288.9	63203.3	84311.9	81082.3	46812.6	90161.8	116482	51765.6	45807.1	35286	50264.8	87230.8	103536	39664.3	154741	40620.5	54166.5	93721.6	70083.9	99840.2	69712.7	75808.3	17643	48388.2	58502.8	17643	83498.2	114488	98213.9
O95985	TOP3B	DNA topoisomerase 3-beta-1	TOP3B_HUMAN	18410.3	1917.92	27031.3	80045	30669.6	31253.9	31936	22055.5	1917.92	49578.9	14502.1	18862.9	13036.9	33432.1	15151.5	1917.92	28413.8	3835.84	37805.1	1917.92	33122.9	39944.3	18519.5	17476.9	14398.2	27076.8	1917.92	24863.8	12837.4	1917.92	19496.6	69027.4	25507.8
O95989	NUDT3	Diphosphoinositol polyphosphate phosphohydrolase 1	NUDT3_HUMAN	8677.05	517785	222541	220965	45503.8	8677.05	8677.05	8677.05	1.06642e+06	104637	244716	17354.1	755910	8677.05	93446.6	189447	179241	26164.5	504934	349183	144545	304548	352701	247530	94432.3	499828	460780	124742	264930	751436	109953	131468	8677.05
O95994	AGR2	Anterior gradient protein 2 homolog	AGR2_HUMAN	3898.92	3898.92	3898.92	192883	7797.84	3898.92	3898.92	3898.92	279348	3898.92	191564	100864	167523	3898.92	33368.7	180024	3898.92	162721	3898.92	3898.92	40539.9	3898.92	76632	3898.92	9289.46	3898.92	116560	93323.3	445563	102998	3898.92	3898.92	209987
O95999	BCL10	B-cell lymphoma/leukemia 10	BCL10_HUMAN	100027	88678.4	46827	75628.9	72192.5	43501.9	46123.8	65770	69290.8	68783.5	108724	65096.7	100577	127008	40217.9	71200.9	56716.6	34580.4	86888.5	78738.3	30472.2	92685.7	56022.4	58795.6	116436	118227	57809.6	59021.4	60036.5	15236.1	52212.4	43227	47626.7
O96000	NDUFB10	NADH dehydrogenase 1 beta subcomplex subunit 10	NDUBA_HUMAN	274807	311517	303913	380934	323052	189594	322519	540169	792950	190615	486585	311970	508608	361546	255558	436397	279960	188264	336070	260720	160236	350138	357402	380589	360474	320847	516004	160058	342047	1.19678e+06	253301	325964	315807
O96005	CLPTM1	Cleft lip and palate transmembrane protein 1	CLPT1_HUMAN	30956.4	7875.64	106077	153171	156480	89179.1	56217.1	96360	7875.64	81368.7	7875.64	29743.9	7875.64	84545.9	90345.1	91841.3	44658.9	106547	60274.2	7875.64	50799	85389.5	7875.64	61166.9	35298	33606.5	24877.2	195937	83100.6	38228.9	15751.3	59150.1	177000
O96006	ZBED1	Zinc finger BED domain-containing protein 1	ZBED1_HUMAN	3148.35	3148.35	18866.7	3148.35	26411.5	15149	3148.35	3148.35	3148.35	18221.6	3148.35	3148.35	3148.35	3148.35	3148.35	3148.35	13015.7	33881.2	3148.35	3148.35	15822.3	3148.35	3148.35	6296.7	3148.35	3148.35	3148.35	37634.6	3148.35	3148.35	3148.35	23469.7	3148.35
O96007	MOCS2	Molybdopterin synthase catalytic subunit	MOC2B_HUMAN	103504	3402.17	260.182	260.182	260.182	26278.9	260.182	260.182	18812	260.182	260.182	260.182	260.182	260.182	260.182	260.182	260.182	61016.1	260.182	260.182	260.182	260.182	260.182	520.363	112848	13841.7	260.182	21338.9	260.182	130693	11924.7	260.182	260.182
O96008	TOMM40	Mitochondrial import receptor subunit TOM40 homolog	TOM40_HUMAN	531747	476889	726977	421335	568289	553497	538750	352407	665670	358525	352778	250319	352504	343096	452580	1.00333e+06	373537	276486	513769	224739	485139	782892	210580	457427	902648	1.45696e+06	209724	391014	449410	1.29032e+06	499850	496083	336511
O96011	PEX11B	Peroxisomal membrane protein 11B	PX11B_HUMAN	184875	80057.2	124012	65769.1	210951	325060	327046	77483.1	109749	302454	87147.3	49929.8	162830	301887	74377.3	204334	151597	73356.4	202149	78658	285458	174180	55317.7	175230	463918	315487	48542.5	76040.1	83892.9	219418	123274	98231	223724
O96013	PAK4	Serine/threonine-protein kinase PAK 4	PAK4_HUMAN	75638.8	37021.8	32773.9	58799.9	25621.8	101199	66252.1	12810.9	12810.9	70849.1	42736	26118.9	38984.9	12810.9	40715.5	69982.7	53673.1	33112.5	118435	93367	37726.2	12810.9	12810.9	53689.9	62318.3	81403.8	12810.9	61139.5	78878.5	72880.7	47736	42101.8	60212.5
O96017	CHEK2	Serine/threonine-protein kinase Chk2	CHK2_HUMAN	35238.4	3421.51	70778.4	3421.51	40616.6	3421.51	38161.6	3421.51	3421.51	51388.9	40070.6	3421.51	3421.51	3421.51	3421.51	6843.03	3421.51	3421.51	27993.3	3421.51	46658.2	3421.51	3421.51	37186.7	3421.51	3421.51	3421.51	47238.9	3421.51	3421.51	3421.51	3421.51	3421.51
O96019	ACTL6A	Actin-like protein 6A	ACL6A_HUMAN	326782	286646	402168	177299	251114	258328	417165	166819	405569	416539	467648	177535	239780	386200	365133	452879	312766	153020	326934	230990	372190	179571	325646	309424	502621	523158	142317	295277	214796	304302	602813	397099	208995
O96028	NSD2	Histone-lysine N-methyltransferase NSD2	NSD2_HUMAN	7396.25	553.861	1107.72	553.861	553.861	1966.12	5464.25	553.861	553.861	553.861	553.861	553.861	553.861	553.861	2797.28	2536.06	553.861	553.861	6329.33	553.861	15019.2	553.861	553.861	9820	51575.6	553.861	553.861	10142.5	553.861	553.861	553.861	8473.64	553.861
P00156	MT-CYB	Cytochrome b	CYB_HUMAN	120738	216407	119510	20003.4	153220	132901	239576	334435	218410	37908.8	167526	448736	255533	317891	67897.3	343323	152975	123152	21605.1	367474	10001.7	345267	221490	207950	209655	196011	528410	61621.8	312159	409822	147906	107198	504356
P00167	CYB5A	Cytochrome b5	CYB5_HUMAN	2.33091e+06	1.24405e+06	757123	854424	391246	416851	554667	3257050	3.50288e+06	424389	380746	584364	2.23159e+06	260262	444642	177187	451780	1.93142e+06	764470	4486124	562738	323943	486739	296054	1.0351e+06	1.9628e+06	1694564	767362	781302	20145984	491297	9189394	7437088
P00325	ADH1B	All-trans-retinol dehydrogenase ADH1B	ADH1B_HUMAN	1.15821e+06	395364	89131.5	128644	129898	159968	487713	9968135	968839	101206	549249	2.30621e+06	1.33046e+06	14533.4	49267	73633.6	328463	97470.1	476031	1.92188e+06	417248	535463	2.58234e+06	117832	812101	586577	4.48099e+06	185121	508712	22421764	29066.7	27474706	33455388
P00326	ADH1C	Alcohol dehydrogenase 1C	ADH1G_HUMAN	71458.7	16363.9	46478.8	16363.9	32727.8	16363.9	16363.9	353582	111502	16363.9	16363.9	74860.1	61747.6	16363.9	16363.9	16363.9	16363.9	49203.7	16363.9	16363.9	213530	16363.9	182881	16363.9	16363.9	16363.9	317443	16363.9	80228.4	2908384	16363.9	7.74843e+06	7.53465e+06
P00338	LDHA	L-lactate dehydrogenase A chain	LDHA_HUMAN	9536454	7.36125e+06	5.95659e+06	10439224	4418377	8.19752e+06	5.22842e+06	8512717	7189099	2788777	13611166	6799292	5.31561e+06	19327056	6.10419e+06	4.99724e+06	7.99498e+06	2.31642e+06	10516686	8732562	2.46676e+06	6761307	3.68837e+06	4385153	4660982	6438013	6623464	6.75907e+06	4.83016e+06	9399590	9032693	2735056	10531403
P00352	ALDH1A1	Retinal dehydrogenase 1	AL1A1_HUMAN	113087	929879	143742	811603	444388	597999	79595.6	1.13778e+06	1.37493e+06	98244	160270	1.10174e+06	2.23126e+06	117928	59193.8	244296	161279	1.12547e+06	104693	633092	211452	353858	4.4982e+06	166565	447923	450969	2.42023e+06	882400	2543948	7473788	521671	4698144	8.09186e+06
P00367	GLUD1	Glutamate dehydrogenase 1, mitochondrial	DHE3_HUMAN	1.82535e+06	2.75194e+06	1.09613e+06	988636	1.02244e+06	732616	1.35545e+06	2.95064e+06	1.99004e+06	605071	667677	1.37782e+06	1.33758e+06	1.14676e+06	1.62061e+06	2.32021e+06	1.43042e+06	2.12515e+06	821858	1.12857e+06	1887122	841947	2.5223e+06	767388	1.85915e+06	1.15823e+06	1.4467e+06	698428	1226184	18967590	3.42905e+06	10562484	11016025
P00387	CYB5R3	NADH-cytochrome b5 reductase 3	NB5R3_HUMAN	1.48807e+06	3.57016e+06	896011	1.75322e+06	1.17757e+06	1.63308e+06	1.24506e+06	5419944	1.47499e+06	2.28202e+06	597118	2550395	4.76053e+06	1.46455e+06	1.89764e+06	3.22753e+06	1.85284e+06	2.56891e+06	1.47222e+06	2.50788e+06	1.73443e+06	2.43794e+06	2.33492e+06	1.55837e+06	1.73708e+06	1.6408e+06	7119008	840531	1.7364e+06	2.77426e+06	1.31311e+06	1.23409e+06	1.71779e+06
P00390	GSR	Glutathione reductase, mitochondrial	GSHR_HUMAN	260051	676180	537338	384989	556005	1419215	171526	459855	489804	438819	363791	517343	499262	315213	423452	388840	251346	761844	433692	581653	224021	461240	601185	285005	1120112	317207	359991	1.4172e+06	523361	705024	408371	362370	1.4483e+06
P00395	MT-CO1	Cytochrome c oxidase subunit 1	COX1_HUMAN	20637.1	488.786	8502.02	488.786	7540.71	8454.15	977.572	21017.7	488.786	488.786	488.786	6407.49	488.786	488.786	488.786	18630.5	19491.8	488.786	6227.96	488.786	488.786	488.786	16950.6	23262.9	26746.1	10841.8	488.786	1605.5	20628.8	488.786	14280.7	2870.96	488.786
P00403	MT-CO2	Cytochrome c oxidase subunit 2	COX2_HUMAN	4.846e+06	4.45242e+06	5.33485e+06	5.64591e+06	3.51383e+06	3.09094e+06	4.09746e+06	5.32674e+06	11918587	2.65159e+06	2.28925e+06	2809544	4.93557e+06	4.7449e+06	4451877	4083624	3.66949e+06	2.04451e+06	701082	3.66781e+06	2.72158e+06	5.24309e+06	2532359	4.98865e+06	11151874	7308376	4.74326e+06	2636871	4.18097e+06	15688281	3816436	3.86261e+06	3688819
P00441	SOD1	Superoxide dismutase	SODC_HUMAN	771155	745019	790254	227291	315243	155364	261110	432062	3.05745e+06	1.10048e+06	1.17587e+06	332471	504127	233027	3.10937e+06	147392	573323	636058	321136	796015	848018	123605	515004	114449	1.14812e+06	936853	337388	1.653e+06	285475	4.19235e+06	755866	2.03373e+06	647182
P00450	CP	Ceruloplasmin	CERU_HUMAN	274593	1.63742e+06	322756	1.37563e+06	270571	900853	245996	1508604	1.67609e+06	562216	521689	885361	439837	575276	232764	115220	351785	818885	339546	1.11153e+06	392204	466639	1.26353e+06	314824	126238	168008	4895759	137630	758265	357302	587932	157533	508503
P00488	F13A1	Coagulation factor XIII A chain	F13A_HUMAN	1.48368e+06	2.87299e+06	88470.8	555213	847072	1.08908e+06	800583	10318818	1.57588e+06	35330.3	774016	1.37708e+06	1.01092e+06	196646	570453	592203	716965	634497	813825	1.50309e+06	1.00066e+06	1.51358e+06	1.44998e+06	33727.6	91332.7	935128	2.09877e+06	552659	1.37599e+06	107371	478680	29953.7	282614
P00491	PNP	Purine nucleoside phosphorylase	PNPH_HUMAN	1.02255e+06	837398	860005	646113	403844	404717	440738	1.12373e+06	1.48243e+06	326413	780878	436694	649194	576820	2.13029e+06	636135	1.17521e+06	524663	716050	1059722	597195	157851	471919	978106	2.85889e+06	1.52101e+06	284310	568693	673778	2.31759e+06	2.14065e+06	2905021	539244
P00492	HPRT1	Hypoxanthine-guanine phosphoribosyltransferase	HPRT_HUMAN	184983	156521	496995	227678	214762	170477	277762	186388	178382	404918	445124	170288	219225	197128	352594	109593	197721	99590.3	237529	173258	134078	93658.4	145813	131160	534844	440912	121846	219658	274129	565546	763769	450466	80638.8
P00505	GOT2	Aspartate aminotransferase, mitochondrial	AATM_HUMAN	1.09365e+06	641122	420952	449151	454713	361050	482434	317661	695900	190872	377962	336322	310668	569113	587140	929066	1458073	939890	591288	645610	709874	477580	499374	464357	827991	352335	293021	258151	936980	3.91776e+06	884937	2.21763e+06	1.78239e+06
P00519	ABL1	Tyrosine-protein kinase ABL1	ABL1_HUMAN	4223.93	1535.91	3071.82	1535.91	9024.08	9034.08	10359.8	20233.2	1535.91	3898.92	1535.91	1535.91	1535.91	1535.91	5122.15	1535.91	3344.26	7746.55	5420.84	1535.91	30348.2	1535.91	1535.91	7600.35	1535.91	1535.91	1535.91	7594.1	1535.91	1535.91	1535.91	1535.91	1535.91
P00533	EGFR	Epidermal growth factor receptor	EGFR_HUMAN	35925.6	59542.2	29953.3	92368.9	20806.7	178698	20582.6	79939.6	48038.1	46452	34558.9	67117.6	46020.5	28313.1	73026.9	53810.9	65654.9	13427.1	92856.6	121592	21860.7	71696.4	44431.1	19059.5	6713.56	88499.5	88724	32790.1	27474.9	111916	17984.5	29519.1	58434.9
P00558	PGK1	Phosphoglycerate kinase 1	PGK1_HUMAN	13612497	3.61544e+06	3295014	6.5147e+06	3.65843e+06	6782729	5847437	4.30818e+06	5838707	9835316	7.15765e+06	5.1044e+06	5.16232e+06	14790979	3459129	1.91367e+06	4.26398e+06	2.81487e+06	7.31559e+06	8410165	3.17881e+06	3.62459e+06	4.82736e+06	2.63467e+06	8046439	5.65951e+06	4.1481e+06	4.88997e+06	3.23229e+06	4.75009e+06	3.48466e+06	3029291	4870916
P00568	AK1	Adenylate kinase isoenzyme 1	KAD1_HUMAN	1.0125e+06	1.44918e+06	239437	610521	500527	598657	1.05525e+06	2208308	1.38209e+06	809898	372631	496716	1.17616e+06	249004	2.05143e+06	180831	1.19394e+06	669425	379706	639097	652502	698970	652285	428872	780298	867487	912711	436543	303775	823203	346953	564729	463838
P00734	F2	Prothrombin	THRB_HUMAN	428223	1.01256e+06	285460	573841	98850.3	597458	111777	856199	905543	133271	347303	422442	347822	320941	157148	104393	225600	303043	409534	564542	231087	321174	809002	416667	152949	193513	1.7304e+06	106462	505331	335023	402712	140762	1.27509e+06
P00736	C1R	Complement C1r subcomponent	C1R_HUMAN	93841	354720	226119	217471	170567	228823	424576	578163	423111	181457	228104	228927	263349	227245	89623.8	86550.1	121711	148048	323833	292700	81293.7	414595	250077	154887	46176.9	138371	1.04735e+06	74243.9	209649	111700	190973	42698.7	408443
P00738	HP	Haptoglobin	HPT_HUMAN	2447839	2.73962e+06	1.55593e+06	1.38589e+06	1.33593e+06	2693648	1.14688e+06	11327838	3.66919e+06	1.63479e+06	3159295	19123572	2.96111e+06	1.13866e+06	2.95347e+06	630436	2.23409e+06	10653521	2834533	3.11961e+06	2.10387e+06	2.3858e+06	4444429	1.77163e+06	302611	1270277	4.53688e+06	350156	1537431	1783013	10801816	1.12102e+06	3.71151e+06
P00739	HPR	Haptoglobin-related protein	HPTR_HUMAN	23017.5	5861.33	31047	51764.9	25184.9	27982.5	25043.7	121245	79169.6	20056.2	32192.3	38353.3	78342.1	5861.33	20243.5	5861.33	36049.6	33502.3	27709.5	54292.2	26644.4	5861.33	74932.2	19178.4	5861.33	20781.1	79809.4	11722.7	42507.8	5861.33	47813.7	35461.7	62675.7
P00740	F9	Coagulation factor IX	FA9_HUMAN	128240	405642	123613	329931	80666.2	501151	100011	9308.55	168184	18617.1	131165	175835	113356	160123	114647	48642.4	107801	121387	147108	94207.5	79082.1	70078.5	231429	108078	88897.3	106439	277353	54418.3	154584	178886	166320	165627	406717
P00742	F10	Coagulation factor X	FA10_HUMAN	43362.9	167859	6322.98	45871	6322.98	153732	6322.98	178370	162411	6322.98	22457.4	99701.5	65497	73177.6	46001.1	12646	54763.4	28987.4	60504.7	104702	40120.5	35953.5	189443	43228.9	6322.98	6322.98	204852	6322.98	96792.1	6322.98	171371	24167	268934
P00746	CFD	Complement factor D	CFAD_HUMAN	76404.7	395262	56290.8	313882	26813.4	89037.1	68722	314251	162398	102240	109080	116728	103051	9315.46	168938	9315.46	100830	123609	48934	151356	123894	88000	482204	44958.6	61916.1	125920	999472	18630.9	60548.1	117813	92376.7	62397.3	55390
P00747	PLG	Plasminogen	PLMN_HUMAN	497056	943227	417167	663237	186425	1.61475e+06	412668	1.99006e+06	1.2174e+06	124187	625653	479351	386167	998928	171729	227781	261991	328589	994351	656538	237411	659958	1.08559e+06	703599	114925	224147	2.32163e+06	161959	730682	239157	760790	185600	4828443
P00748	F12	Coagulation factor XII	FA12_HUMAN	7398.51	196352	33872.5	117944	30718.2	82723.5	17479.6	128338	219636	14797	85598.6	62614.2	90678.1	54809.3	22941.8	15284.7	50583.2	49642.7	128126	178996	29200.1	144847	136396	19261.4	7398.51	59425.6	390882	24499	101254	31801.4	35084.6	18399.5	333750
P00749	PLAU	Urokinase-type plasminogen activator	UROK_HUMAN	8549.46	1.00577	1914.49	15575.3	3168.67	4700.22	4664.36	6896.42	1.00577	1.00577	1.00577	894.654	1.00577	42890.8	11778.3	1.00577	1.00577	1.00577	1.00577	4647.55	1.00577	1.00577	1.00577	1.00577	1.00577	4803.93	1.00577	2558.14	1.00577	36083	1.00577	3312.69	2.01153
P00750	PLAT	Tissue-type plasminogen activator	TPA_HUMAN	3125.44	22300.7	3125.44	6250.88	3125.44	3125.44	3125.44	3125.44	3125.44	3125.44	3125.44	3125.44	28976	3125.44	25257.7	3125.44	26127	3125.44	3125.44	3125.44	74698.2	3125.44	34121.2	24905	55745.6	3125.44	47900.6	3125.44	3125.44	3125.44	3125.44	3125.44	3125.44
P00751	CFB	Complement factor B	CFAB_HUMAN	434040	1.79194e+06	439299	1.90562e+06	285246	1.36742e+06	329871	1.9581e+06	2.28923e+06	385218	379481	2.0592e+06	2.10675e+06	935009	351047	522041	1.04992e+06	1104004	1.10114e+06	2.0489e+06	196844	1.34662e+06	1.3669e+06	782578	157136	510512	6.47859e+06	269933	1.06665e+06	392868	1318790	218419	1.46434e+06
P00813	ADA	Adenosine deaminase	ADA_HUMAN	44223.2	148379	34192.4	64691.5	58122.2	33927.8	52593.8	88577.3	111517	38393.4	36807.5	85826.6	97385.2	71160.6	25020.8	24983.5	33852.4	58315.2	9050.45	78244.5	33944.3	58005.2	65052.5	46091	120401	109271	68949	79115.8	40622.3	54611.7	52500.8	25511.1	23908.5
P00846	MT-ATP6	ATP synthase subunit a	ATP6_HUMAN	376062	822225	353186	36781.8	702741	562602	1.28962e+06	873116	1.19658e+06	73563.6	410932	577547	467906	321551	301139	667905	625374	364690	669229	604098	423622	856153	503902	447388	809234	758638	671648	349915	669982	3.24014e+06	643316	479359	615864
P00915	CA1	Carbonic anhydrase 1	CAH1_HUMAN	451596	319401	195509	431778	72042.4	151801	181246	16870968	4.34736e+06	244068	215457	511869	503871	142692	961219	144503	860983	116490	156622	1.12616e+06	419989	693271	3.68312e+06	689520	1.13514e+06	1.43624e+06	1.00894e+06	240109	336506	1.84939e+06	1.62643e+06	530032	508331
P00918	CA2	Carbonic anhydrase 2	CAH2_HUMAN	821745	357588	89816.4	257127	235976	151319	389178	3.34969e+06	600618	203451	146901	147695	203739	151549	426114	54201.9	291086	104325	143011	255570	208094	206056	915097	276237	612771	307926	190114	139528	81392.6	2.44947e+06	637518	1.42581e+06	864979
P00966	ASS1	Argininosuccinate synthase	ASSY_HUMAN	536496	539857	133324	263919	392604	1529497	140293	616795	1530158	596482	275456	401590	239805	501668	884274	149380	550507	405072	112259	991952	496097	371593	183728	657204	165426	374615	556911	321557	126069	5.0143e+06	471693	5752017	10748455
P00973	OAS1	2'-5'-oligoadenylate synthase 1	OAS1_HUMAN	21928.3	21928.3	67233.5	109276	179326	165015	56585.1	124166	297481	123244	139259	291187	92473.4	72791.4	92861.5	106206	21928.3	56823.3	47165.2	205040	107958	82814.4	109737	247439	260850	54564.6	21928.3	99267.8	43856.7	85307.9	71286.3	111955	93806.2
P01008	SERPINC1	Antithrombin-III	ANT3_HUMAN	439348	1.18848e+06	442213	447349	109446	316763	71273.8	510619	1.74195e+06	314452	499839	398728	468962	192699	310623	80559.5	194139	694290	152182	900409	484151	247970	1.63863e+06	209786	237124	182712	2.09443e+06	181777	522335	384595	700205	213385	578100
P01009	SERPINA1	Alpha-1-antitrypsin	A1AT_HUMAN	8008153	13422681	5.0029e+06	5.30716e+06	1.19702e+06	2.86052e+06	1.0777e+06	12674367	27892662	2977808	6748928	7.28e+06	8258824	3725706	2.68361e+06	1.14131e+06	3.35315e+06	23578212	1.41466e+06	10066692	6.37082e+06	1581481	19239356	1.65432e+06	2.35671e+06	2.03454e+06	34177332	2.65777e+06	4455844	3.04178e+06	10421390	1.4033e+06	1.79625e+06
P01011	SERPINA3	Alpha-1-antichymotrypsin	AACT_HUMAN	3.7774e+06	9949320	2117428	18930528	1.00608e+06	6.98795e+06	1195740	7.85342e+06	4723811	1.16571e+06	1.06469e+06	6.3807e+06	8.31887e+06	6480322	1.23475e+06	761403	2.07569e+06	4.79841e+06	2.53638e+06	4.85557e+06	1.76959e+06	1.76061e+06	6.85121e+06	1.86725e+06	929346	1168601	12987142	607241	2.44786e+06	2.5847e+06	4009167	452679	2.73759e+06
P01019	AGT	Angiotensinogen	ANGT_HUMAN	315482	625671	219393	169596	39523.9	43484.9	40761.2	258015	784463	74437.9	225145	110543	216324	34626.2	128094	17438	109266	320670	49937.2	351529	158966	54545.7	604019	70143.8	78111.2	115662	1.17063e+06	89181.3	265784	291321	416878	81755.1	48744.6
P01023	A2M	Alpha-2-macroglobulin	A2MG_HUMAN	299379	1.4759e+06	657800	880731	285779	559459	304655	3332983	2.10028e+06	1.78477e+06	1.63937e+06	1.64166e+06	554404	267485	282130	73753.5	480565	519808	289640	1.72108e+06	386549	901482	1.56359e+06	483841	210339	238442	6.2364e+06	256175	827066	243161	827080	217193	315374
P01024	C3	Complement C3	CO3_HUMAN	1583713	9305790	1.66461e+06	3695034	1.26296e+06	4976301	1.74086e+06	10374617	6.25593e+06	517261	3280700	4.04938e+06	3391884	2.91238e+06	1.40831e+06	1.24722e+06	2.10904e+06	3.38705e+06	2.79359e+06	6.6736e+06	1.20846e+06	4264037	8802894	2.32446e+06	567715	1.57579e+06	21251022	598301	5414210	1.40374e+06	6.45807e+06	617347	4587641
P01031	C5	Complement C5	CO5_HUMAN	41004.8	131358	45673.3	133462	40946.3	446639	104190	292746	55416	48146	90177.5	110362	64488.3	162591	15884.5	17710.6	50425	58840.8	131951	81311.4	30794.3	133451	154142	96791.6	8281.96	15976	441529	27648.1	114302	14538.1	91573.9	17832.6	443728
P01033	TIMP1	Metalloproteinase inhibitor 1	TIMP1_HUMAN	258498	181149	546623	480124	114757	259125	128208	139633	214604	148465	102398	63217.4	311629	582968	102804	121068	97027.3	90849.3	98349.4	213409	119252	389623	145144	60421.1	74311.2	120085	226104	72847	301231	258694	108181	79460.4	208165
P01034	CST3	Cystatin-C	CYTC_HUMAN	558620	279559	133543	41149.2	74469	58430.8	10402.5	40546.4	23618.9	165574	4272.94	4272.94	362038	4272.94	128608	4272.94	115053	69566.9	4272.94	134033	92348.2	157977	27156.2	4272.94	543513	4272.94	551121	96340.3	267967	4272.94	8545.87	50049.8	4272.94
P01040	CSTA	Cystatin-A	CYTA_HUMAN	106542	299069	487332	68145.4	355626	107499	38755.4	19377.7	301030	59453.9	162276	194539	284644	260661	170230	58514.8	87225.1	828923	247365	506180	54382.3	189680	86868.5	48607.5	380660	326261	204562	96086.4	185963	580422	61636.4	67619.1	186204
P01042	KNG1	Kininogen-1	KNG1_HUMAN	661887	3.57924e+06	677209	1.11362e+06	176508	481368	291942	1.44421e+06	3351744	207651	810947	939265	993912	409484	476145	234069	432997	1.63238e+06	458590	2.10452e+06	719347	640818	2.34786e+06	465804	246484	457214	7000044	336780	892323	549145	1.59564e+06	288459	1.24194e+06
P01111	NRAS	GTPase NRas	RASN_HUMAN	333487	360702	492320	500584	386687	426134	364456	178711	417004	504394	391291	1.30083e+06	359834	348256	472193	301860	257509	237185	243739	252713	322795	480512	117200	224808	694032	578825	265207	330834	310220	384076	2132737	370479	173896
P01112	HRAS	GTPase HRas	RASH_HUMAN	75950.7	94932.6	94169.8	279999	91603.4	99739.1	36525.9	122698	136443	131872	40189.4	201830	18263	18263	122604	18263	83100.6	79557.3	91950.7	18263	110679	83083.7	193234	42979.7	209839	115171	18263	117438	55689.3	105085	190242	118078	18263
P01116	KRAS	GTPase KRas	RASK_HUMAN	5750.9	13324.3	18243	47713.8	752.62	21650	14820.6	31609.9	752.62	28465.4	752.62	123729	7022.09	752.62	58082.9	752.62	17447.1	12025	752.62	752.62	11005.2	752.62	29052.3	4637.43	13642.2	38243.6	1505.24	20608.7	16552.2	75799.8	81839.6	35247.8	31849.4
P01130	LDLR	Low-density lipoprotein receptor	LDLR_HUMAN	7247	7247	26381.3	103542	7247	18827.1	7247	7247	7247	7247	7247	7247	7247	7247	61354.4	7247	7247	14494	27008	7247	7247	31096.4	7247	24783.3	7247	7247	7247	52281.2	7247	7247	19004	7247	7247
P01137	TGFB1	Transforming growth factor beta-1 proprotein	TGFB1_HUMAN	27024.8	172486	43000.4	122307	74651.8	42674.4	24565.7	34829.1	136088	49032	71649.4	61137.1	113389	187290	43178.4	40164.7	66060.8	38991.3	42763	42363	31675.1	85899.7	42611.9	46828.5	69932.8	70318	130889	32765.1	64193.6	140976	112953	26669.4	73328.8
P01344	IGF2	Insulin-like growth factor II	IGF2_HUMAN	119007	158373	94076.1	175312	56890.5	25522.8	25522.8	137483	150923	101045	25522.8	105798	179442	25522.8	91525	25522.8	73251.4	98061.7	51045.5	78672.3	104573	25522.8	25522.8	58619.6	54005.6	91409.9	396262	25522.8	120474	25522.8	220196	25522.8	105465
P01591	JCHAIN	Immunoglobulin J chain	IGJ_HUMAN	65014.4	1.25968e+06	92810.5	884395	136453	90228.1	63953.4	386645	696516	102468	349626	554054	791657	225918	44892.7	81532.6	23955.8	185227	178162	274683	1.33798e+06	115976	425327	71133.1	106863	328643	22999514	143272	647674	66521.7	141374	36890.3	45839.3
P01593	IGKV1D-33	Immunoglobulin kappa variable 1D-33	KVD33_HUMAN	94846.1	1.50197e+06	107832	199780	68469	96394.7	57501.8	536934	533621	98193.9	350323	397407	184268	369535	80741.9	115562	70828.5	77607.8	82169.2	224569	157654	119314	220030	532261	85327.7	131095	3.12857e+06	1.74893e+06	259222	93581.9	131754	80615.1	202851
P01597	IGKV1-39	Immunoglobulin kappa variable 1-39	KV139_HUMAN	94321.9	374932	119693	463016	295233	144965	44381	294784	504491	52391	234585	309950	158626	168596	62682.4	135364	136402	171492	22190.5	166425	336360	22190.5	289390	243358	99997.9	100124	1.14309e+06	289074	240697	101311	175572	92811.8	22190.5
P01599	IGKV1-17	Immunoglobulin kappa variable 1-17	KV117_HUMAN	92620.1	489212	62346.3	109742	152773	89048.8	38755.4	816657	732008	163849	640391	182740	185489	190149	66267.2	41659.5	116290	66191.4	308519	145905	550051	133614	262246	75950.7	61164.3	104099	865328	239827	137403	67176.8	121158	71409.5	94427.7
P01601	IGKV1D-16	Immunoglobulin kappa variable 1D-16	KVD16_HUMAN	4799.33	136707	56799.2	82681.1	4799.33	4799.33	4799.33	155145	155777	25472.3	126799	67335.5	4799.33	4799.33	4799.33	93341.6	25496.1	31092.8	4799.33	88272.6	69809.5	4799.33	124662	9598.67	4799.33	4799.33	562631	30962.1	13466.7	4799.33	44315	22466.2	4799.33
P01619	IGKV3-20	Immunoglobulin kappa variable 3-20	KV320_HUMAN	229720	979982	664671	1.10998e+06	867869	347933	743210	3.89723e+06	1.58473e+06	335925	1.52425e+06	2.09126e+06	2.31329e+06	4.22781e+06	445793	577485	353573	410307	634098	2.03488e+06	862389	1.5435e+06	3001421	734834	728474	510394	26404294	1.01303e+06	1.47566e+06	467690	491147	377984	762533
P01700	IGLV1-47	Immunoglobulin lambda variable 1-47	LV147_HUMAN	249805	1.69019e+06	179955	1.10352e+06	581994	212783	424939	1.29293e+06	1.54248e+06	125137	1.06497e+06	673161	1.30198e+06	1.38975e+06	132315	303544	259280	439298	655255	1.70575e+06	448089	970943	694973	690518	296053	296340	3.02349e+06	278779	513786	533818	1.11556e+06	158364	468431
P01701	IGLV1-51	Immunoglobulin lambda variable 1-51	LV151_HUMAN	2269.47	10404.9	264.821	11421.6	4074.57	1963.52	1368.31	10947	13569.7	26662.6	6974.93	264.821	264.821	264.821	264.821	264.821	1729.66	2253.97	5443.16	264.821	2641.51	264.821	529.641	5736.05	264.821	2765.8	58597.8	2011.04	264.821	264.821	264.821	264.821	264.821
P01703	IGLV1-40	Immunoglobulin lambda variable 1-40	LV140_HUMAN	28378.6	1.36558e+06	14189.3	165072	141266	93692.4	14189.3	152114	221406	14189.3	213495	14189.3	14189.3	14189.3	14189.3	14189.3	14189.3	14189.3	14189.3	14189.3	382154	14189.3	14189.3	14189.3	14189.3	14189.3	14189.3	310211	14189.3	14189.3	14189.3	14189.3	14189.3
P01706	IGLV2-11	Immunoglobulin lambda variable 2-11	LV211_HUMAN	6556.06	196413	6556.06	6556.06	6556.06	6556.06	6556.06	6556.06	6556.06	6556.06	6556.06	35116.4	111003	280816	6556.06	13112.1	6556.06	6556.06	6556.06	37290.4	96590.3	6556.06	6556.06	175763	6556.06	6556.06	167688	6556.06	37030.9	6556.06	61017.6	6556.06	38959.8
P01709	IGLV2-8	Immunoglobulin lambda variable 2-8	LV208_HUMAN	7482.17	56975.2	7482.17	7482.17	7482.17	7482.17	7482.17	90474.8	67448.1	7482.17	43770.9	7482.17	59955.6	163554	7482.17	7482.17	7482.17	17893.9	68325.3	7482.17	106197	7482.17	51052.5	97876.9	7482.17	7482.17	1.18916e+06	14964.3	21905.7	7482.17	7482.17	7482.17	7482.17
P01717	IGLV3-25	Immunoglobulin lambda variable 3-25	LV325_HUMAN	16224.9	749873	16224.9	131637	16224.9	16224.9	16224.9	16224.9	175502	16224.9	16224.9	146185	65954.3	2.46699e+06	16224.9	88718.6	16224.9	16224.9	94564.8	80867.6	16224.9	88788.4	115032	32449.8	16224.9	16224.9	932586	16224.9	128984	16224.9	16224.9	16224.9	100020
P01721	IGLV6-57	Immunoglobulin lambda variable 6-57	LV657_HUMAN	51902.1	148751	20296.4	170634	345843	139509	33423.3	138047	98714.8	5677.4	434465	193016	40214.3	454587	5677.4	5677.4	24210.1	35547.6	54418.1	74767.4	24127.4	5677.4	138151	72054.8	32052.5	37525.8	959751	11354.8	283945	49459.8	87704.6	5677.4	83379.2
P01742	IGHV1-69	Immunoglobulin heavy variable 1-69	HV169_HUMAN	61633.1	439006	4790.83	70325.8	4790.83	9581.65	604126	86129.7	601070	4790.83	4790.83	4790.83	4790.83	1.0082e+06	4790.83	4790.83	4790.83	4790.83	104972	4790.83	63088	4790.83	127104	75546.6	25232.4	4790.83	449509	4790.83	114236	4790.83	4790.83	4790.83	4790.83
P01743	IGHV1-46	Immunoglobulin heavy variable 1-46	HV146_HUMAN	19008.5	2.58199e+06	19008.5	91518.4	107709	80718.5	38017.1	247574	241546	19008.5	252777	141397	249211	309922	19008.5	60657	61185.7	19008.5	80838.7	185475	143206	19008.5	143784	19008.5	19008.5	19008.5	713372	186978	298025	19008.5	19008.5	19008.5	19008.5
P01780	IGHV3-7	Immunoglobulin heavy variable 3-7	HV307_HUMAN	149834	490855	156252	622645	139596	286815	57873.6	57873.6	325341	130297	57873.6	1.0863e+06	141343	176454	115747	134542	264655	411317	332780	378320	265399	1.01252e+06	277967	300133	57873.6	57873.6	4.41981e+06	201493	454006	57873.6	57873.6	154655	164874
P01833	PIGR	Polymeric immunoglobulin receptor	PIGR_HUMAN	398.529	102419	398.529	1.58735e+06	398.529	55399.6	398.529	398.529	114167	398.529	398.529	137061	67587.8	398.529	398.529	398.529	398.529	31941	15573.9	56190.7	473480	398.529	474619	398.529	398.529	72015	294172	9886.21	656782	44793.8	398.529	398.529	797.057
P01834	IGKC	Immunoglobulin kappa constant	IGKC_HUMAN	23350496	109706560	14454594	118918624	55471416	26873736	31936408	123555040	222324288	35095200	112526288	45590712	59318952	52298532	18963592	14012896	31815950	41191044	31948530	51885604	73353272	32403094	98826184	55442716	10669341	36996620	757167616	96633152	85836320	20347572	45584520	19590460	20172568
P01859	IGHG2	Immunoglobulin heavy constant gamma 2	IGHG2_HUMAN	2.10332e+06	3.1952e+06	490658	4.06046e+06	881719	677602	1.28292e+06	8917462	8704679	1.53278e+06	8617986	1519478	3.66341e+06	4.4934e+06	655201	659564	1.94189e+06	2060683	2.73341e+06	3.69592e+06	2.22789e+06	2.67061e+06	7399955	2378341	556740	2.11623e+06	54996720	2.01988e+06	2.57168e+06	1747755	2.16485e+06	834466	1614561
P01860	IGHG3	Immunoglobulin heavy constant gamma 3	IGHG3_HUMAN	237463	881307	91098.8	3.38456e+06	859463	77842.4	286695	1.17406e+06	896288	137482	1.5543e+06	346656	328608	297614	219689	243163	605768	501690	746505	353986	269062	100570	488108	673601	88620.3	275835	9688867	691338	940639	201819	597462	299027	237891
P01861	IGHG4	Immunoglobulin heavy constant gamma 4	IGHG4_HUMAN	1160160	386264	539029	2.25364e+06	319695	362358	672340	2852215	2.54948e+06	1.21721e+06	2993201	436761	1.73969e+06	148363	531611	211958	451072	671295	674992	754078	1.17105e+06	1.41274e+06	2.50358e+06	742736	74181.7	581910	20371120	460298	868100	452283	3209770	585594	410193
P01871	IGHM	Immunoglobulin heavy constant mu	IGHM_HUMAN	224710	4594689	330379	3.22323e+06	2.43257e+06	1.9533e+06	560994	4789955	734814	250002	2.77578e+06	1.2153e+06	1.34603e+06	1.1113e+06	253127	414666	639758	329427	938436	2.16713e+06	588519	1.50608e+06	985898	1.03291e+06	85292.4	527650	11333175	450259	1.48455e+06	337108	655282	361352	1.51757e+06
P01876	IGHA1	Immunoglobulin heavy constant alpha 1	IGHA1_HUMAN	472683	7.99872e+06	579148	9620156	1.37674e+06	1.34262e+06	400604	4.10757e+06	2.79767e+06	349573	2.14601e+06	2.68157e+06	895324	2.37846e+06	485220	612611	525472	1.1443e+06	607713	1.14024e+06	3.32432e+06	1.11106e+06	4.44164e+06	611017	204783	898247	63117916	916459	6.25598e+06	402183	728500	382876	536165
P01889	HLA-B	HLA class I histocompatibility antigen, B alpha chain	HLAB_HUMAN	339582	241386	893555	2777149	5.06187e+06	1.39244e+06	1.26573e+06	117449	397896	1.0384e+06	354445	701312	75081.9	136262	2.24559e+06	318348	598744	840553	264953	39555.3	868286	839055	788162	1.39516e+06	1.32173e+06	770506	366101	2.46781e+06	165731	266394	366536	235420	128568
P01893	HLA-H	Putative HLA class I histocompatibility antigen, alpha chain H	HLAH_HUMAN	11372.8	251674	326611	414155	605371	260192	807760	212031	209676	377144	303420	406441	201314	22745.7	369860	248807	101649	80031.6	230379	193997	210731	11372.8	292870	986768	467797	470184	249844	838199	219071	92199.2	193300	94905.3	139564
P01903	HLA-DRA	HLA class II histocompatibility antigen, DR alpha chain	DRA_HUMAN	321581	3.571e+06	2.25169e+06	2729178	5773870	467541	776502	1.23976e+06	2.11036e+06	241147	1.00518e+06	2.50227e+06	3.65991e+06	1.8951e+06	1137044	1.10964e+06	411103	1.79748e+06	519500	1.91318e+06	400924	1.06333e+06	4522735	899119	3.62461e+06	2339121	1.1516e+06	1.91941e+06	1.9818e+06	2.26569e+06	856638	504255	307835
P01909	HLA-DQA1	HLA class II histocompatibility antigen, DQ alpha 1 chain	DQA1_HUMAN	132855	11146.2	8045.88	319.01	253566	319.01	1228.73	4941.37	217675	319.01	220324	114056	9083.97	319.01	56566.8	107212	1855.54	319.01	36994.3	228210	205557	578895	10620.8	4186.71	252219	232977	319.01	357462	3669.79	319.01	638.019	319.01	34633.2
P01920	HLA-DQB1	HLA class II histocompatibility antigen, DQ beta 1 chain	DQB1_HUMAN	37698.2	14817	95778.9	14817	584276	14817	55204.3	171636	661051	14817	85510.1	139620	278951	254923	103346	118829	50017.2	177415	97587.6	283474	77140.3	889126	142896	43155	454601	173463	14817	135596	160620	14817	70542.7	29633.9	14817
P02042	HBD	Hemoglobin subunit delta	HBD_HUMAN	344781	815561	437499	2146193	194544	148581	385618	18574644	4854995	443080	576964	711890	1.4345e+06	362496	1.23916e+06	568639	617792	137365	382609	2.23985e+06	380905	2530817	2.76499e+06	792959	1475404	1.10176e+06	1.95542e+06	358753	1.00698e+06	8171781	1678014	650849	943724
P02100	HBE1	Hemoglobin subunit epsilon	HBE_HUMAN	648720	555944	149192	317204	88098.5	167857	379733	1.58775e+06	7023530	220727	305482	418453	335057	44049.3	782247	209734	630911	118803	187470	737110	572627	385891	3.63417e+06	1.26175e+06	1.45402e+06	2.18555e+06	678651	404114	470048	3.7801e+06	378321	1.22659e+06	134465
P02144	MB	Myoglobin	MYG_HUMAN	15195.1	250.201	250.201	250.201	15029.6	6495.73	500.401	250.201	250.201	107422	1933.05	3953.1	250.201	250.201	2888131	250.201	5016.25	40196.2	250.201	250.201	149473	250.201	14055	237899	49343.2	250.201	250.201	37109.6	250.201	19283.8	250.201	50179.8	250.201
P02452	COL1A1	Collagen alpha-1(I) chain	CO1A1_HUMAN	1.84523e+06	1.30073e+06	720947	3.26165e+06	568571	452563	267793	3134051	12682368	605114	4.17897e+06	1.31352e+06	22011392	7.502e+06	441844	14892699	3.17934e+06	3027568	315656	1.8875e+06	550661	39323944	35994204	430941	207182	1.9191e+06	19507434	603862	32522372	183768	1.28036e+06	138247	4.90715e+06
P02458	COL2A1	Collagen alpha-1(II) chain	CO2A1_HUMAN	1.5379e+06	373834	23348.1	173218	23348.1	149159	157737	1.62764e+06	1.31692e+06	87662.5	1005771	23348.1	5.38865e+06	1.06087e+06	23348.1	2.06007e+06	549106	253263	23348.1	678147	23348.1	34798288	9718531	23348.1	23348.1	283503	2.52145e+06	46696.2	4.85474e+06	23348.1	182049	23348.1	474620
P02461	COL3A1	Collagen alpha-1(III) chain	CO3A1_HUMAN	212269	485306	26563	142080	26055.2	32244.5	39669.3	485901	3.44098e+06	320873	3.40358e+06	70043.2	2.08106e+06	893261	125626	523707	349581	290390	28798.7	331578	248993	361809	10536751	49227.7	104130	428180	1.45495e+06	146289	2.85124e+06	22861.4	278612	1222.76	569360
P02462	COL4A1	Collagen alpha-1(IV) chain	CO4A1_HUMAN	61473	39515.6	169580	38552.3	59613.7	112461	7184.06	20873.7	11037.9	32697.9	103710	1982.66	6118.19	1.13451e+06	84242.1	54028	117282	1982.66	3965.32	1982.66	85657.3	150260	1982.66	42739	1982.66	7738.14	582367	157198	499222	96461.2	1982.66	92959.1	18455.1
P02511	CRYAB	Alpha-crystallin B chain	CRYAB_HUMAN	1.0062e+06	558354	242066	832820	87317.9	180276	164469	2.41881e+06	1.67041e+06	14719633	317767	465323	1.08824e+06	779687	1.50506e+06	532466	683034	158771	835453	1.13253e+06	16944272	1.07561e+06	846861	97432.1	330247	792030	6301046	219549	252168	739501	169075	109288	97401.8
P02533	KRT14	Keratin, type I cytoskeletal 14	K1C14_HUMAN	31128518	20923690	6.16223e+06	17540088	3619506	32103900	899122	2.6524e+06	21072956	12653216	8420379	6476050	22282104	30378948	23950442	62372668	27364620	19834350	52897272	26312564	19356016	3.72115e+06	12796081	8928153	23846410	16857284	18976688	23194388	17627954	21403156	4.97141e+06	6615047	14133633
P02538	KRT6A	Keratin, type II cytoskeletal 6A	K2C6A_HUMAN	2.40721e+06	3.69061e+06	1478790	2.01061e+06	358936	3.59844e+06	1.82543e+06	2.24094e+06	1.40343e+06	501629	2.72962e+06	2234948	5076353	8.35705e+06	3.27102e+06	9935286	7.39743e+06	2.16541e+06	11339823	4.63409e+06	1.72264e+06	2278194	2.25228e+06	1400642	4734047	3.60416e+06	5476949	1.45552e+06	4574844	6374865	933194	989730	6505500
P02545	LMNA	Prelamin-A/C	LMNA_HUMAN	7.38709e+06	6.58926e+06	1.78748e+06	5890246	7.19248e+06	7913966	4.87565e+06	14280866	11821316	18471604	6565490	7251678	11682234	21245318	4617475	11138680	13120288	5407925	9446728	4704413	13221714	7.67172e+06	10415881	5022361	3.5118e+06	7.98028e+06	10000301	5599916	3.37959e+06	2545237	9753287	2.62392e+06	4120476
P02549	SPTA1	Spectrin alpha chain, erythrocytic 1	SPTA1_HUMAN	8271.69	49694.2	18533.3	103530	12303.1	197360	134918	2380961	90078.7	20942.7	27550.4	10335.9	3724.49	3724.49	21270.6	46095.8	35179.9	26956.1	51320	44346.7	7448.98	717680	206743	143826	9247.61	27613.6	50187.4	3724.49	47128	46361.6	81784.9	31312.3	84007.7
P02647	APOA1	Apolipoprotein A-I	APOA1_HUMAN	2.02182e+06	9891986	2.328e+06	13097558	559430	1.14015e+06	705539	5164683	7191324	1.01763e+06	3.72362e+06	3.84662e+06	5240723	2.75929e+06	1.41118e+06	897650	2235081	6.6683e+06	1.06217e+06	10481865	2.49145e+06	2.04998e+06	8818104	1.81692e+06	1.52339e+06	1.55222e+06	34958312	936851	7609415	1.92228e+06	9476393	545637	2.12124e+06
P02649	APOE	Apolipoprotein E	APOE_HUMAN	293717	2.97842e+06	431796	1.98809e+06	486045	1.07293e+06	460089	995844	1.46459e+06	474991	489153	700416	2225189	942191	396338	308042	257142	1.36041e+06	487171	770527	336379	581396	1.90786e+06	555183	280678	780578	2.47299e+06	417191	2.26423e+06	979549	1.87007e+06	338706	1.88562e+06
P02652	APOA2	Apolipoprotein A-II	APOA2_HUMAN	467.875	12421	5207.62	21216.9	467.875	935.749	467.875	467.875	467.875	467.875	15467.6	433430	70570.5	497006	467.875	164832	467.875	5807.76	467.875	23119.3	3066.74	567831	12353.4	467.875	467.875	467.875	15016787	1676.61	20871.8	467.875	12453.4	467.875	467.875
P02654	APOC1	Apolipoprotein C-I	APOC1_HUMAN	463854	2.06534e+06	377678	974813	102487	333651	235902	1.49786e+06	1.96875e+06	124354	753775	515801	990128	390701	140634	159986	260844	248375	447351	849023	166773	606089	957271	518066	250952	466491	3.75201e+06	91410.5	1.33009e+06	671829	1.22194e+06	264384	929677
P02656	APOC3	Apolipoprotein C-III	APOC3_HUMAN	203877	789845	167684	439371	45768.9	152413	98778	489146	228515	48304.8	236005	213193	287830	22884.4	237656	75249.3	196209	246147	170291	448496	137933	190543	558933	180459	160909	294424	1.80589e+06	77619.6	570106	797444	830728	164495	290541
P02671	FGA	Fibrinogen alpha chain	FIBA_HUMAN	484228	3491793	216836	497740	419266	2.09602e+06	1.30611e+06	7904265	1.53393e+06	272818	961157	1.89705e+06	676864	3.85676e+06	349531	767910	803335	1.18616e+06	2.98883e+06	2.05898e+06	234283	1.99711e+06	2466572	1.11659e+06	101294	501107	3.54694e+06	280451	813993	253610	1.09703e+06	211474	10538878
P02675	FGB	Fibrinogen beta chain	FIBB_HUMAN	1826668	24176034	1.41262e+06	3721548	1.09382e+06	12749977	2.6231e+06	25246334	4166302	873708	2.08961e+06	7413780	1.9579e+06	21158240	1.89954e+06	2.23097e+06	2.48702e+06	4232810	6.63473e+06	5318633	950354	5843388	7605570	3265830	610222	1.00295e+06	14387965	1256406	2.58395e+06	892774	6386386	1.1807e+06	38818184
P02679	FGG	Fibrinogen gamma chain	FIBG_HUMAN	1.0471e+06	7508424	916437	1.95483e+06	741937	7.11585e+06	2.0393e+06	13352945	3.14331e+06	532950	1.92056e+06	4.09606e+06	989047	9655267	1.05648e+06	1.03189e+06	1.49793e+06	2.60711e+06	2.97265e+06	3449941	549826	1.80377e+06	4404926	2.05744e+06	277390	790357	7598208	1.10483e+06	1.83907e+06	339054	4.77738e+06	659305	28439006
P02730	SLC4A1	Band 3 anion transport protein	B3AT_HUMAN	74242.8	77801.2	69311.9	1630498	110146	2.39086e+06	1.7695e+06	17198540	455161	270256	203420	244246	251652	93034.1	309010	511873	510089	29349.5	615121	334517	126729	19268586	2.88098e+06	1.923e+06	390580	514836	760556	59182.4	117236	529902	323099	352473	686962
P02743	APCS	Serum amyloid P-component	SAMP_HUMAN	1.78305e+06	2.60108e+06	835736	2.3901e+06	436352	2.77543e+06	314290	1.91301e+06	7515195	491407	433649	1.26641e+06	1.70211e+06	200565	742741	288638	1.12133e+06	972645	836094	8637428	1.51904e+06	2.31223e+06	2.56935e+06	435888	283662	1.82836e+06	12025427	395318	2261298	3.46176e+06	3.34615e+06	498178	1.63568e+06
P02746	C1QB	Complement C1q subcomponent subunit B	C1QB_HUMAN	131635	268494	173302	255080	155142	221552	70017.9	352611	275805	69581.4	117358	122752	160860	3.51452e+06	176199	203487	312678	178174	191185	234977	109228	342368	184647	160129	123374	206751	472785	134493	185476	82580.6	282830	142250	200000
P02747	C1QC	Complement C1q subcomponent subunit C	C1QC_HUMAN	332344	1.20622e+06	308540	902549	1396746	962919	554433	3.04634e+06	1.03992e+06	315159	660638	366953	586491	1.68293e+06	259818	481222	609084	392781	470829	408324	341004	1.28067e+06	768221	396890	171167	408352	1.86239e+06	310262	560358	218743	529111	318290	737720
P02748	C9	Complement component C9	CO9_HUMAN	272075	692374	182975	543228	116209	2.92271e+06	189386	252165	515001	91008.5	213084	506331	364877	536919	142103	121992	262929	734402	329441	444563	184297	226317	635397	240240	74201.5	125536	1.07153e+06	102392	317204	90393.2	358579	87256.6	1.31624e+06
P02749	APOH	Beta-2-glycoprotein 1	APOH_HUMAN	164017	358768	544531	720349	314237	860081	267333	1023924	630773	362790	306568	276904	327128	147905	416517	152029	436899	835175	204990	130822	489680	411645	619010	333098	130731	104479	1.43995e+06	494665	545315	220310	341691	355326	465914
P02750	LRG1	Leucine-rich alpha-2-glycoprotein	A2GL_HUMAN	163119	604302	189631	226214	70694.3	106522	2081.63	563160	539807	144578	311302	405050	668750	34121.7	208061	4163.27	129940	652372	171291	629964	121894	2081.63	355134	81406	93612.4	162914	1.95982e+06	57555.8	333116	132635	177244	82493.2	16688.7
P02751	FN1	Fibronectin	FINC_HUMAN	2511900	4.41812e+06	2.06832e+06	19205424	1716806	13007042	3.90914e+06	7.07154e+06	8752519	7.55282e+06	6246778	2799991	11801593	11320740	3977206	2.9907e+06	5202568	5.12844e+06	4436935	5743311	2.73651e+06	10408560	2.30031e+06	2.29233e+06	238244	2.57073e+06	2.4788e+06	2.85696e+06	5.7668e+06	3598301	10221496	2.20285e+06	17509182
P02753	RBP4	Retinol-binding protein 4	RET4_HUMAN	100246	262521	127020	138461	24221.6	64213.5	50060.2	111968	37717.3	29917	148730	65640.9	146035	17089.6	245203	38715.4	141681	221805	41414.4	132024	139753	81064.7	242738	57080.4	68247.5	118893	480799	80540.5	188980	327224	274000	240335	228125
P02760	AMBP	Protein AMBP	AMBP_HUMAN	80740.1	232838	87563.7	97923.4	21763.6	74521	23533.7	193841	232523	48242.1	93445.4	120216	94681.6	121299	81151.1	29049	54886.4	148701	48748.4	231228	91581.6	71615.8	224516	47023.7	168564	52682.8	646249	58487.5	121098	63974.4	210867	35513.4	80495.4
P02763	ORM1	Alpha-1-acid glycoprotein 1	A1AG1_HUMAN	482522	1.51967e+06	172168	469996	49308.8	482857	69840.2	513642	5.74339e+06	56991.4	393325	559535	540936	78303.6	266687	86696.9	135306	712249	101852	339096	326908	24654.4	1.31477e+06	82800.4	67828.9	111548	5591008	96212.4	214977	125770	512933	113657	118698
P02765	AHSG	Alpha-2-HS-glycoprotein	FETUA_HUMAN	666304	1.86196e+06	770013	510589	111857	164981	111544	497340	2.71449e+06	477548	762953	555266	872842	326935	417633	122719	275085	877821	198156	1.47632e+06	807807	240646	2.27752e+06	206585	296375	321181	5.76659e+06	333816	962155	384105	1.42444e+06	197708	224470
P02766	TTR	Transthyretin	TTHY_HUMAN	561635	1.16508e+06	677599	380472	76836.8	105691	68081.4	316067	3705639	210895	728648	195500	893957	12902.1	513076	25804.2	146860	359307	12902.1	1.00647e+06	797262	12902.1	914440	205233	306299	455201	3.98727e+06	220174	851833	824630	655178	170268	12902.1
P02768	ALB	Serum albumin	ALBU_HUMAN	64130448	250883840	63953680	65955384	18931098	28917098	19938538	156778128	466496480	38893220	157279184	145537504	230695072	88194744	47617636	33755896	50638940	166289760	28040932	266332384	71029256	99401504	310340064	40183436	28973840	46062312	1666454272	33447020	149870368	52686692	189335520	19669214	39632484
P02774	GC	Vitamin D-binding protein	VTDB_HUMAN	518624	1.07937e+06	602559	921898	152543	347521	106471	1.12339e+06	1.15458e+06	248494	737061	877296	1.08598e+06	1.20891e+06	236060	174781	348978	1.42783e+06	443176	1.29101e+06	410814	345940	2.82444e+06	468835	168811	136763	7762682	353549	1.00824e+06	231204	897226	245635	497542
P02775	PPBP	Platelet basic protein	CXCL7_HUMAN	207.923	207.923	207.923	207.923	207.923	6123.94	34861.2	415.846	207.923	207.923	207.923	207.923	207.923	207.923	207.923	42073	207.923	207.923	7893.33	207.923	207.923	72659.6	8611.16	7029.33	207.923	207.923	207.923	207.923	207.923	45561.9	207.923	22688	207.923
P02786	TFRC	Transferrin receptor protein 1	TFR1_HUMAN	102161	30502.1	264117	101692	117923	274533	84425.7	128950	118178	67810.2	365876	56807	44200.1	42375.2	165062	68309.4	72739.7	45731.1	217398	134872	54963.9	206624	45466.1	96620	29528.1	76441.5	38594.9	138042	98793.4	35904.4	254193	74521	213174
P02787	TF	Serotransferrin	TRFE_HUMAN	6.44298e+06	13739769	5307824	6006403	2.13134e+06	2.37173e+06	1.79786e+06	13737808	26174368	3.41471e+06	17492814	4.96776e+06	7671950	6.58176e+06	2883318	1.81306e+06	3.62716e+06	11160893	4276981	12450907	8478936	4204380	25477804	2.95708e+06	1691226	3.17259e+06	54284996	4296881	8811703	3.97515e+06	10746572	2.68024e+06	3268022
P02788	LTF	Lactotransferrin	TRFL_HUMAN	640439	2.48848e+06	1916348	6.22719e+06	550271	11966918	407928	4.16649e+06	2.15221e+06	64748.2	634982	2.14229e+06	1.69286e+06	16877392	2.55483e+06	151951	41441.4	235467	348886	3.15856e+06	215075	1065995	2.95282e+06	505309	273742	967330	732923	121666	2.06851e+06	761849	991081	264879	5211533
P02790	HPX	Hemopexin	HEMO_HUMAN	1.90813e+06	9840964	1.83278e+06	2.12292e+06	442865	982983	427678	4603336	9775432	1.2027e+06	2371385	3.12089e+06	6.0647e+06	1.39263e+06	1.31909e+06	600916	1.10059e+06	5011738	653392	8079398	2.35905e+06	1087168	13419422	676805	1.1349e+06	1.4297e+06	33186602	993757	2.82297e+06	1.29697e+06	4557391	577459	982153
P02792	FTL	Ferritin light chain	FRIL_HUMAN	3.99115e+06	203646080	6395701	42799292	3.1557e+06	9126395	7828688	14169970	12343081	10974290	730504	20440522	152201120	14088196	21038516	782804	6882140	10390255	3354067	16696153	4774718	12481964	45692796	27669528	12749000	13782319	4934450	8.0116e+06	8.15304e+06	177886336	62381912	1.67026e+06	57679208
P02794	FTH1	Ferritin heavy chain	FRIH_HUMAN	173976	9195731	503500	1798877	152462	338512	172490	265621	1.51407e+06	347173	162652	2.83355e+06	12920450	2452273	2.25773e+06	347063	1149097	1.2726e+06	202284	1.8867e+06	257492	1482514	2.01634e+06	2.45215e+06	1.17867e+06	2.06506e+06	2183207	278155	857643	9135637	4.22816e+06	154756	4.99915e+06
P03886	MT-ND1	NADH-ubiquinone oxidoreductase chain 1	NU1M_HUMAN	130532	25351.1	147736	75094.5	176290	78591.8	107625	68442.9	78434.4	179689	50702.3	89818.1	25351.1	25351.1	157756	114733	202991	139331	68224.8	25351.1	128113	25351.1	25351.1	166350	205791	109881	75107.4	184430	72365.3	334207	122252	245913	25351.1
P03891	MT-ND2	NADH-ubiquinone oxidoreductase chain 2	NU2M_HUMAN	174135	79708.9	122052	127340	243051	252116	254766	471017	60219.6	321541	128361	225074	143127	209463	108739	284386	147421	133805	15885.6	208169	73377.1	236572	203954	252311	81326.6	93779.5	212546	225840	189801	243946	149131	155112	7942.82
P03897	MT-ND3	NADH-ubiquinone oxidoreductase chain 3	NU3M_HUMAN	74529.6	165382	63534	55336.9	84168.7	67523.1	66213.4	149362	5002.33	7802.52	76172.3	72846.8	111185	70254.5	52064.1	146560	70423.1	38375.4	80807	82151.3	41097.8	58698.1	159329	114800	112876	185670	2501.17	59274.3	130907	180283	74577.6	56381.4	86736.9
P03905	MT-ND4	NADH-ubiquinone oxidoreductase chain 4	NU4M_HUMAN	88737.2	64504.6	43559.6	92480.9	173564	80052.5	191175	205499	6245.35	13592.7	66548.1	136649	36149.6	12490.7	25403.4	96629.3	44066.6	25032.7	21622.8	87021.7	19183.2	93398.8	30584.4	93072.1	27285.6	37792.7	137336	42857.4	80785.3	123933	57341.8	51932.9	129820
P03915	MT-ND5	NADH-ubiquinone oxidoreductase chain 5	NU5M_HUMAN	49652	30706.9	33608.9	32958.9	62703.1	42568.1	49639.2	97169.8	8371.28	28001.6	19394.8	33783.4	49954.4	16742.6	16830.4	59693.8	53949.9	23759.8	53366.9	55835.4	37273.8	43311.7	45715.8	70429.8	40297.6	102858	433026	32274.1	42554.5	82572.4	45621.3	47674.8	60614.8
P03950	ANG	Angiogenin	ANGI_HUMAN	150852	536355	154741	344568	63644.2	132059	73148.9	380662	469366	146296	151711	201691	484785	16883.8	118158	119041	148195	290460	127638	412362	149478	269724	411059	71765.6	33767.5	179639	412317	84379.7	326112	261064	98877	123205	248885
P03952	KLKB1	Plasma kallikrein	KLKB1_HUMAN	55426.9	171135	54905.6	127286	29274.1	69356	30437.8	191611	175315	63990.2	67564.9	59939.5	127804	103085	48959	29167.2	53191.7	46720.3	67991.7	65093.9	66828.2	214608	131638	36066.8	5076.34	10152.7	248731	30587.9	103432	93086.7	110569	59862.9	148158
P03956	MMP1	Interstitial collagenase	MMP1_HUMAN	317741	4545.07	4545.07	37972.2	4545.07	452006	4545.07	34874.6	4545.07	200735	4545.07	4545.07	4545.07	4545.07	40191.2	4545.07	9090.14	4545.07	4545.07	4545.07	4545.07	68781.7	4545.07	4545.07	4545.07	14366	4545.07	83685.4	17061.9	4545.07	4545.07	4545.07	4545.07
P04003	C4BPA	C4b-binding protein alpha chain	C4BPA_HUMAN	319196	1.24213e+06	256919	426018	161852	1.60204e+06	394665	5.00234e+06	560995	107043	334076	994098	278063	584033	189390	152910	324720	119028	912178	594523	98618.6	1.36871e+06	563064	507830	27978.2	168604	2.26155e+06	116733	413324	164397	310713	122055	2.96868e+06
P04004	VTN	Vitronectin	VTNC_HUMAN	1787670	2.09637e+06	1.67297e+06	1760057	245124	7490544	1.19428e+06	1.85307e+06	1272761	483141	531063	459198	823914	3.29547e+06	492052	491528	783257	614599	1.19461e+06	1.38487e+06	461553	976542	1.02638e+06	1.16798e+06	329702	482818	2.80748e+06	196804	2.08782e+06	951749	2.43485e+06	386727	7191771
P04040	CAT	Catalase	CATA_HUMAN	305231	575946	372021	506902	464090	744897	557344	4400478	787861	225800	308505	552916	522093	848830	575701	715850	456089	267243	854105	935001	278205	682472	1.17182e+06	443885	859515	592467	1.12666e+06	382460	738055	13006610	789364	2445782	5.69325e+06
P04049	RAF1	RAF proto-oncogene serine/threonine-protein kinase	RAF1_HUMAN	53444.1	13687.4	58990.3	82985.9	60106.2	45704	60893.6	13687.4	13687.4	47193.1	56899.9	76281.6	13687.4	113243	41392.2	39415.2	29958.3	29443.6	55581.6	29800.9	27374.7	79768.6	13687.4	47711.1	40064.7	31648.3	13687.4	52723.6	62082.1	13687.4	13687.4	64244.2	118489
P04062	GBA	Lysosomal acid glucosylceramidase	GLCM_HUMAN	137279	165487	128677	167925	140886	138898	242395	152205	124584	167774	90753.5	135534	161189	127117	198720	215941	106883	111661	198463	310234	192060	221736	100478	111292	316207	222126	215443	77159.6	156000	201619	195593	76244.7	70658
P04066	FUCA1	Tissue alpha-L-fucosidase	FUCO_HUMAN	73697.7	680829	58855.9	263947	126090	110215	13571.6	293564	276076	57594.1	78291.9	404063	669759	205190	287655	93883.8	103386	282236	153057	183263	72486.1	211452	717296	92237.2	718351	270935	297874	81174	489192	1.19011e+06	366251	230598	220001
P04070	PROC	Vitamin K-dependent protein C	PROC_HUMAN	666.667	1333.33	33934	21148.6	62033.5	24234	88965.2	666.667	53517.4	666.667	4041.49	8044.04	666.667	666.667	8147.79	666.667	15321.2	4064.26	666.667	9565.33	21704.5	666.667	14669.8	8996.38	666.667	666.667	27741.2	13781.9	8050.1	7150.83	666.667	8702.65	7888.11
P04075	ALDOA	Fructose-bisphosphate aldolase A	ALDOA_HUMAN	1.55027e+06	930835	4.82103e+06	8627289	456505	1.72331e+06	77661.6	531045	1.15055e+06	673578	156336	2.98418e+06	4376234	8505846	12433318	1.86367e+06	11040561	6.43501e+06	1419583	13873932	1.41915e+06	2.91044e+06	1.82626e+06	3096292	7906885	3.82395e+06	2913473	6.26774e+06	5637307	8342547	5117483	1.99458e+06	5.35905e+06
P04080	CSTB	Cystatin-B	CYTB_HUMAN	900088	1.06643e+06	660609	922597	341167	486939	324312	394334	817578	2.0515e+06	1051375	1.40396e+06	1.24835e+06	101010	1.41666e+06	191049	575671	567058	371283	4.51164e+06	1.33208e+06	875547	1.38468e+06	193292	958092	2.15748e+06	770400	2.04359e+06	641744	900759	902853	294241	363270
P04083	ANXA1	Annexin A1	ANXA1_HUMAN	4.24753e+06	8.24716e+06	1.81863e+06	7.05256e+06	5.21798e+06	18003888	2586457	20850102	7133950	6.16148e+06	1.44948e+06	13112292	7.45731e+06	8259973	55282868	1.84115e+06	3237293	4.26816e+06	2.81569e+06	7690350	3370976	7745799	7.88e+06	1.81176e+06	2.32078e+06	10516515	13399304	4004864	5236858	1.79209e+06	6821922	8.29764e+06	2.23669e+06
P04114	APOB	Apolipoprotein B-100	APOB_HUMAN	134452	1.00793e+06	156058	802759	134250	560678	184425	877006	591283	75774.8	247473	514256	192366	157243	168356	47173.4	194120	178837	306242	681725	146409	697754	866728	247525	71599.5	231739	2.57124e+06	136623	1307027	190503	412470	111089	672219
P04150	NR3C1	Glucocorticoid receptor	GCR_HUMAN	5569.89	35845	17325.4	2784.94	35776.7	22658.7	22360.3	70510	42264.4	20790.5	2784.94	58500	62436.8	24015.1	30856.7	24145	35681.3	2784.94	22201.1	20357.4	26158.5	6667.64	59446.7	27574.8	36157.6	2784.94	80163.2	25479.7	2784.94	2784.94	2784.94	2784.94	68602.2
P04156	PRNP	Major prion protein	PRIO_HUMAN	73818	102357	123474	200174	124764	49741.7	34939.7	184721	158382	248503	71279.9	166189	183105	50833.3	111025	25212.8	114700	60961.7	78061.5	98738.1	97074.7	225181	161025	50097.3	96877.7	103685	432100	50302.7	46960.8	67371.5	120853	16055.4	8027.71
P04179	SOD2	Superoxide dismutase , mitochondrial	SODM_HUMAN	1130970	8290517	858498	508199	1.54442e+06	2629283	1561554	2122192	2.21894e+06	1.35308e+06	804912	2.93134e+06	1.3083e+06	2279666	3609009	1.55549e+06	635561	965526	1.69099e+06	1.46922e+06	1.07809e+06	610760	2.32257e+06	612779	1.10104e+06	1.34985e+06	1.01491e+06	1.01813e+06	1.09935e+06	2227125	2.03089e+06	1.11759e+06	2212942
P04180	LCAT	Phosphatidylcholine-sterol acyltransferase	LCAT_HUMAN	7315.62	7315.62	7315.62	44507.9	7315.62	7315.62	7315.62	7315.62	60187.5	7315.62	36451.7	33641	7315.62	7315.62	7315.62	7315.62	14631.2	39978.4	7315.62	7315.62	7315.62	7315.62	61667.6	7315.62	7315.62	7315.62	139741	7315.62	54389.2	7315.62	85894.4	7315.62	27182.8
P04181	OAT	Ornithine aminotransferase, mitochondrial	OAT_HUMAN	844942	295218	637814	245143	197954	218938	709105	184645	254121	373994	145827	289753	211267	1.58895e+06	194168	660317	448336	1.69036e+06	402678	372518	493663	1.33744e+06	188306	351457	1.9528e+06	190744	116112	189121	386638	2.03595e+06	2.79484e+06	224499	292891
P04183	TK1	Thymidine kinase, cytosolic	KITH_HUMAN	101583	4892.46	68194.3	4892.46	108367	63690.7	70446.6	4892.46	85918.4	70430.7	50334	30098.7	4892.46	29892.3	31643.2	31120.9	55826.9	40282.7	48128.7	141289	9784.91	43454.1	4892.46	154562	192730	115673	4892.46	90138.3	4892.46	4892.46	168440	55498.9	43024.7
P04196	HRG	Histidine-rich glycoprotein	HRG_HUMAN	215712	1.87081e+06	406413	868074	147582	453236	102403	1.32928e+06	1.80268e+06	188736	527050	637190	733093	424044	215294	195469	404247	347738	604682	1.47791e+06	358512	613733	614696	394214	367119	226958	1794843	211928	747792	471822	1.14136e+06	324086	721485
P04216	THY1	Thy-1 membrane glycoprotein	THY1_HUMAN	598298	2958203	781190	4631004	694795	1.37318e+06	1399285	3448541	5.21054e+06	611869	907935	1.36833e+06	3757156	287435	1.64914e+06	529832	1.89675e+06	2.06278e+06	472123	2.4111e+06	1.25648e+06	1.96697e+06	1542845	665244	1.75625e+06	2.10488e+06	1.12586e+06	1115601	1.27484e+06	1.48159e+06	1937289	328607	232118
P04217	A1BG	Alpha-1B-glycoprotein	A1BG_HUMAN	573332	2391290	737639	1.12613e+06	151065	209169	121727	762512	1891994	262200	546490	884177	1.22246e+06	206703	492754	157971	345168	1.45318e+06	354030	2.13372e+06	665629	436923	2.12838e+06	367132	262203	425724	6.67323e+06	276949	761033	557631	1.01897e+06	297697	254393
P04233	CD74	HLA class II histocompatibility antigen gamma chain	HG2A_HUMAN	156575	922728	463005	531267	1.41082e+06	150935	190999	840171	1.16712e+06	189633	481344	781147	478221	924421	264095	678375	163514	192062	253982	1.42266e+06	152294	1.24611e+06	504726	444513	1021023	365506	635261	337159	322569	540583	168079	116201	184340
P04234	CD3D	T-cell surface glycoprotein CD3 delta chain	CD3D_HUMAN	2138.35	26748.9	17051.1	2138.35	59719.4	2138.35	6811.33	2138.35	239946	2138.35	2138.35	60981.3	53280.9	38634.5	2138.35	2138.35	2138.35	2138.35	2138.35	26066.8	17998.6	38908.2	2138.35	18905.2	167177	88102.5	2138.35	4276.7	2138.35	39733	2138.35	2138.35	2138.35
P04264	KRT1	Keratin, type II cytoskeletal 1	K2C1_HUMAN	1.50203e+06	5068404	2029755	5040080	1.09008e+06	3512716	2.16083e+06	18948306	9763074	493642	7.39299e+06	6035806	11238051	45715796	452196	4.43553e+06	2.04654e+06	1.56143e+06	48184052	10785220	1.06834e+06	18699344	9229435	4.25231e+06	4.49519e+06	13782238	29071354	313809	16901096	27768688	2403633	1.33418e+06	22989198
P04271	S100B	Protein S100-B	S100B_HUMAN	22053.5	1636.78	29086.2	4869.11	23100.5	3273.56	1636.78	61695.9	33732.6	32325.6	96763	103713	65988.9	1636.78	1636.78	1636.78	25152.9	1636.78	1636.78	128572	34262.9	1636.78	90482.5	1636.78	60231.6	45287.2	161337	1636.78	45392.3	1636.78	77193	1636.78	1636.78
P04275	VWF	von Willebrand factor	VWF_HUMAN	25739.2	112868	17167.6	119746	44561.8	136105	92340.2	551537	125268	9774.25	75202.1	167673	160139	99171.7	13791.8	72482.1	58011.8	12549.5	107290	210775	5878.39	260306	127194	36873.8	28952.5	36658.1	213085	22358	122644	17218.4	77580.5	6326.37	169278
P04278	SHBG	Sex hormone-binding globulin	SHBG_HUMAN	74163.4	265829	82841.5	224107	1786.39	22341.3	60001.4	162928	290460	3572.78	89746.5	71090.7	142627	22118.3	46283.3	1786.39	26970.4	106593	1786.39	238905	50996.2	60853.4	217655	29672.5	26729.2	37719.6	231790	13928.3	124652	133398	103642	43836.3	1786.39
P04350	TUBB4A	Tubulin beta-4A chain	TBB4A_HUMAN	17865.3	102585	45226.3	79165.2	40070.6	2033.87	2033.87	2033.87	52644.1	39694.3	2033.87	40591.8	53316.6	2033.87	2033.87	2033.87	2033.87	4067.74	2033.87	45410	12714.7	2033.87	183574	15075.8	44419	53512.1	2033.87	19383	2033.87	2033.87	2033.87	65218.9	2033.87
P04406	GAPDH	Glyceraldehyde-3-phosphate dehydrogenase	G3P_HUMAN	45229064	28670884	145454320	27275332	51052248	45304604	85426376	16110752	28314170	74008520	29291532	21497530	17676406	36660864	115217472	15758176	64981160	24527288	36362544	26792748	45156280	20405698	23837320	28274794	37567384	28023412	15823648	41258972	20851806	38436168	78761152	39126184	26094386
P04424	ASL	Argininosuccinate lyase	ARLY_HUMAN	41163	54996.3	70185	41716.9	66784.5	78890	99939.5	74627.9	298211	201823	24134.3	101088	154995	274827	187781	37457.9	73839.7	206455	42036.6	243691	87349.6	47617.6	74941.9	120930	224204	89479.8	93478.1	135479	28804.7	4469196	139157	1.87794e+06	1.83208e+06
P04430	IGKV1-16	Immunoglobulin kappa variable 1-16	KV116_HUMAN	17962.3	225153	17962.3	17962.3	17962.3	17962.3	44082.7	189196	120901	17962.3	91399.9	83325.1	40526.9	82446.7	17962.3	36753.7	47749.1	17962.3	17962.3	55216.8	61415.5	17962.3	80850.6	35924.6	17962.3	88941.4	338206	17962.3	53177.6	17962.3	65510.6	17962.3	17962.3
P04433	IGKV3-11	Immunoglobulin kappa variable 3-11	KV311_HUMAN	17240.4	1.48564e+06	34480.8	233502	60020.7	58134.1	34735.6	264512	140574	17240.4	81698.7	2.62838e+06	3059964	4832104	430933	599907	327168	1.11523e+06	38885.6	2.23537e+06	67038.1	2.96897e+06	190979	414546	193477	512022	18827324	633563	1268999	865378	1.70221e+06	37562.5	722624
P04439	HLA-A	HLA class I histocompatibility antigen, A alpha chain	HLAA_HUMAN	667376	4.30551e+06	1.91594e+06	5369020	7910644	2.57055e+06	3.27922e+06	2.17468e+06	4.87378e+06	1.75462e+06	5152688	4.3931e+06	2.16593e+06	11158341	4.90283e+06	3.82061e+06	1.12011e+06	1.58217e+06	2.28991e+06	4248321	1.72329e+06	5933489	5.17296e+06	6.44453e+06	6.76791e+06	5.03816e+06	3.37561e+06	5.86196e+06	1.78478e+06	2.62592e+06	3.34584e+06	574853	2.22231e+06
P04440	HLA-DPB1	HLA class II histocompatibility antigen, DP beta 1 chain	DPB1_HUMAN	14422	155622	54518.1	155695	468486	14422	78299.4	112196	368595	47057.1	220045	121871	138215	369741	54475.3	32300	30780.2	117409	79212	180371	54787.8	561357	175813	29976.9	259830	116124	186247	294723	171236	210451	109575	43965.8	28844
P04626	ERBB2	Receptor tyrosine-protein kinase erbB-2	ERBB2_HUMAN	27275	5794.64	22199	35756.9	21729.1	21317.6	17042.7	1521.71	11836	44169.4	17339	48686.3	71204.5	1521.71	94982.7	84597.4	15637.1	52254.6	35054.7	31475	18225.1	81604.3	1521.71	24064.2	14304.5	19980	73552.5	40552	50260.2	28710.3	13313.3	3043.42	77976.2
P04632	CAPNS1	Calpain small subunit 1	CPNS1_HUMAN	491518	902790	209613	702121	195925	335120	87604.5	535872	763940	172499	162715	566156	1.54629e+06	913298	656093	465027	354905	471552	519909	857132	350450	638562	410897	424960	1.20932e+06	1.08201e+06	1.44512e+06	282703	938826	701208	822832	277207	453926
P04792	HSPB1	Heat shock protein beta-1	HSPB1_HUMAN	7365555	22416952	2.50269e+06	28668392	2.19895e+06	29905436	4924496	17814748	30352458	17249150	4.38595e+06	12524784	30998982	6.60358e+06	75185872	3.70508e+06	6.69273e+06	28315446	9729018	30496002	10774648	20622388	11117582	2348098	29716766	19059910	19333998	11270772	12789671	47490036	1850982	4839201	14238286
P04839	CYBB	Cytochrome b-245 heavy chain	CY24B_HUMAN	72940.9	188266	172130	240897	577485	336663	200676	239882	56232	209408	78228.9	232172	128180	351035	176844	142878	97997.8	102402	101594	136078	74530.8	215486	244854	173002	142443	93934.2	190393	280779	153335	203197	143847	170843	175066
P04843	RPN1	Dolichyl-diphosphooligosaccharide--protein glycosyltransferase subunit 1	RPN1_HUMAN	644186	570930	945315	1.19431e+06	2212211	2.02161e+06	1.94088e+06	1.08365e+06	400007	1.5243e+06	925983	1.4505e+06	593692	741412	1112023	872292	714936	1.49339e+06	1119903	717719	1.0267e+06	1.11753e+06	642236	1.80756e+06	471928	553078	738154	1.86815e+06	745629	792511	971926	1.21092e+06	1.10771e+06
P04844	RPN2	Dolichyl-diphosphooligosaccharide--protein glycosyltransferase subunit 2	RPN2_HUMAN	314385	415848	359671	722184	1.06217e+06	716862	1.00277e+06	622248	659936	215532	584882	755879	347690	296448	158443	554997	431716	380018	544402	448563	197398	518734	421875	1.04007e+06	396667	361899	427430	709476	508428	433635	654985	280047	731759
P04899	GNAI2	Guanine nucleotide-binding protein G(i) subunit alpha-2	GNAI2_HUMAN	291672	772820	287988	654526	803390	452899	415233	1.02064e+06	675160	380676	237456	693232	584899	462431	286104	313334	298136	355572	280972	406522	209652	574293	915650	341993	857864	511755	872590	410459	422844	558870	318085	262938	318571
P04908	HIST1H2AB	Histone H2A type 1-B/E	H2A1B_HUMAN	61830.1	27119.8	45852.4	3.76751	14386.4	3.76751	3.76751	3.76751	46725.3	6618334	3.76751	3.76751	37068.2	7.53503	287253	123258	19961.3	125003	3.76751	28381.5	607127	3.76751	88154.6	3.76751	57079	69889.8	3.76751	272038	57068.4	169267	85260.4	942506	3.76751
P04920	SLC4A2	Anion exchange protein 2	B3A2_HUMAN	99819	6098.39	85668.6	6098.39	6098.39	6098.39	39605.7	6098.39	6098.39	12196.8	6098.39	6098.39	6098.39	202942	35906.5	6098.39	6098.39	6098.39	113547	6098.39	66794.7	171831	6098.39	136113	6098.39	105322	6098.39	20162	6098.39	6098.39	112983	6098.39	6098.39
P05023	ATP1A1	Sodium/potassium-transporting ATPase subunit alpha-1	AT1A1_HUMAN	333312	289541	397664	674994	187285	631658	325918	245218	201964	140399	159887	576530	264205	1.00667e+06	370917	1.01613e+06	269688	116921	421609	341907	234163	899457	252037	237996	330889	609317	594034	340987	341925	440113	461200	165215	731981
P05026	ATP1B1	Sodium/potassium-transporting ATPase subunit beta-1	AT1B1_HUMAN	467869	195692	507612	1.00657e+06	291668	901855	1297541	363788	608072	1.17297e+06	183682	230321	433526	546048	449495	515395	457903	117171	420145	511033	681271	814492	540903	200106	636112	430161	247657	1.23034e+06	301746	799160	274772	297355	397805
P05067	APP	Amyloid-beta precursor protein	A4_HUMAN	93073.6	18930.6	112533	154458	138088	120709	96867.7	8270.41	52757.7	132543	78163.4	24406.2	8270.41	8270.41	90212.3	73783.4	200655	75477.9	171251	62406.3	125128	66615.2	8270.41	16540.8	19035.3	19481.8	8270.41	51627.7	80045.8	50153.3	68119.9	34373.9	8270.41
P05089	ARG1	Arginase-1	ARGI1_HUMAN	2344.79	74906.9	27035.2	29512.3	8398.67	9033.9	2344.79	90713.9	2344.79	2344.79	19463.6	26008.3	2344.79	2344.79	86974.3	10941.8	2344.79	4689.59	58597.5	43394.7	2344.79	47994.4	45640.6	19283.2	20589.7	33960.9	72919.8	2344.79	52945.6	3.18648e+06	2344.79	2510514	1.91576e+06
P05090	APOD	Apolipoprotein D	APOD_HUMAN	288683	1.57101e+06	465712	1.18943e+06	217847	351832	31306.9	1.01985e+06	20939306	1.40604e+06	625933	655697	3.3585e+06	141892	57787	70645.8	285533	7.14103e+06	30647.8	1.33636e+06	484851	604778	12761588	266219	526486	5804450	9867197	68325.1	2.1427e+06	2585564	1.14565e+06	493274	1.09667e+06
P05091	ALDH2	Aldehyde dehydrogenase, mitochondrial	ALDH2_HUMAN	353949	677738	712044	205836	990096	80312.8	400090	3623518	131958	114923	322529	739776	411509	417357	162206	144087	921836	427201	263669	451994	128708	585243	263969	328816	404944	92127.7	476995	325479	589293	1.3292e+06	326590	7.38348e+06	5.08603e+06
P05106	ITGB3	Integrin beta-3	ITB3_HUMAN	20265.7	24397.1	3595.21	3595.21	7190.43	29047.5	66303.2	151696	3595.21	38809.8	3595.21	3595.21	3595.21	3595.21	10229.3	3595.21	23502.4	3595.21	58499	3595.21	3595.21	19521.2	3595.21	13099.6	3595.21	3595.21	3595.21	161227	3595.21	32444.1	40468.7	13196.3	3595.21
P05107	ITGB2	Integrin beta-2	ITB2_HUMAN	86175.4	303973	117726	310855	416016	379984	182271	270249	204414	146112	101632	309968	277698	1081007	120296	200324	166495	242463	246040	250485	108398	344777	564466	239008	352773	271628	160015	247880	174868	210667	167010	81732.7	410222
P05109	S100A8	Protein S100-A8	S10A8_HUMAN	1.73892e+06	11246457	4488964	1785194	1.13145e+06	7716284	1.43355e+06	2129162	25288986	1.10284e+06	1.03676e+06	7534687	1.73789e+06	11237949	5.04322e+06	355861	1.29434e+06	2.73575e+06	4172588	18580478	503229	861582	1.46192e+06	2.04244e+06	730284	1.46192e+06	1.38957e+06	3.18839e+06	1.97033e+06	2.87805e+06	1.63917e+06	1.54536e+06	3.41447e+06
P05121	SERPINE1	Plasminogen activator inhibitor 1	PAI1_HUMAN	44249.7	1241.48	15818.1	15393.3	1241.48	42581.5	1241.48	39772.7	1241.48	2482.97	1241.48	1241.48	1241.48	99575.9	42180.4	1241.48	28973.3	1241.48	26533.4	1241.48	3097.71	1241.48	1241.48	18484.3	1241.48	20032.6	1241.48	4959.82	1241.48	93289.7	16326.7	35642.2	77922.5
P05141	SLC25A5	ADP/ATP translocase 2	ADT2_HUMAN	5022585	4.10592e+06	5658750	6751022	7376338	5.88627e+06	10281856	4.48752e+06	4.11214e+06	3.77819e+06	4170612	3.37448e+06	2.88424e+06	9955724	3278096	4820012	6156661	8760647	5405163	3930001	4315358	12423395	2658832	6804532	11259566	7862068	2.59167e+06	5602090	3263212	10823400	5930557	6381475	5861367
P05154	SERPINA5	Plasma serine protease inhibitor	IPSP_HUMAN	143089	290137	105945	148631	62087.5	58403.1	73453.1	234233	479814	112718	70814.6	74831.1	206171	23079.5	35073.9	44731.6	110095	88896.7	75364.6	180657	119098	211726	177206	93999.1	54531.5	91549.5	402546	48961.7	194679	173653	213891	39881.1	200922
P05155	SERPING1	Plasma protease C1 inhibitor	IC1_HUMAN	802538	3.08695e+06	1.33139e+06	2.0725e+06	361413	707221	260488	1561297	3871902	461593	438167	2.24127e+06	2.24333e+06	1.40613e+06	895436	461118	1.00745e+06	2896817	650540	2.83634e+06	978693	1.2817e+06	3.58119e+06	890565	373701	654333	8051091	634803	1.32576e+06	941706	2.91176e+06	381711	2.23894e+06
P05156	CFI	Complement factor I	CFAI_HUMAN	166517	757701	224052	877523	96436.7	235929	152072	786345	824402	81497.8	249249	349087	471080	204347	167024	105581	176789	400394	252646	425285	141099	249719	740977	166729	15395.1	132502	1.51559e+06	106427	375952	174078	467663	83261.7	476443
P05160	F13B	Coagulation factor XIII B chain	F13B_HUMAN	263.682	17549	263.682	263.682	263.682	20983.7	263.682	40624	263.682	263.682	11523	14858.5	263.682	263.682	263.682	263.682	263.682	263.682	10739	1155.58	263.682	263.682	18855.2	6811.01	263.682	3933.93	32942.2	263.682	527.364	263.682	263.682	263.682	10300.3
P05161	ISG15	Ubiquitin-like protein ISG15	ISG15_HUMAN	110023	260579	101686	344008	811534	151259	166672	179006	856778	45235.4	281806	1.19992e+06	1978856	1.78054e+06	207397	131348	214460	128318	169891	406591	191819	339228	130816	1.27116e+06	2.1413e+06	383057	516437	204802	312548	181592	1.66985e+06	5157.07	154133
P05164	MPO	Myeloperoxidase	PERM_HUMAN	428536	6899083	5264114	2.66927e+06	271028	3.83904e+06	482081	1.47252e+06	634410	74494.8	118020	2.2956e+06	373832	5503689	6269470	82004.5	114360	24338.6	309591	1.20974e+06	118166	360690	966124	577235	638324	208214	291170	112768	756160	1.86791e+06	224400	403832	3189726
P05165	PCCA	Propionyl-CoA carboxylase alpha chain, mitochondrial	PCCA_HUMAN	45635.7	117848	45640.9	71697.9	36478.5	36510.9	167086	246483	116469	21843.7	39280.6	81324.5	47041.4	76286	29560.5	59587.7	68825.4	70889.2	69829.8	189295	33930.7	74467.7	155689	93336.2	33392.3	61608.7	76646.5	67821.7	66143.9	197966	104464	169249	282422
P05166	PCCB	Propionyl-CoA carboxylase beta chain, mitochondrial	PCCB_HUMAN	138109	271403	154811	178789	92411.5	66537	518830	671518	251259	43690.2	158841	236151	181283	145927	93748.4	173368	216069	225938	144905	530956	83772.1	221496	337260	253464	140523	252959	156500	197580	176070	1.02326e+06	289684	752629	952308
P05186	ALPL	Alkaline phosphatase, tissue-nonspecific isozyme	PPBT_HUMAN	143078	64745.2	63944.3	31365	20243	48946.2	28762.7	114705	57701.5	5527.83	5527.83	85514.1	26905.9	5527.83	30243.6	13455	38196.7	28925.3	47018.3	41618.2	21142	5527.83	57505.1	12284.6	5527.83	5527.83	128656	11055.7	68083.7	46130.4	20311.5	22174.7	34059.4
P05198	EIF2S1	Eukaryotic translation initiation factor 2 subunit 1	IF2A_HUMAN	312317	219337	405468	196479	186762	160174	121991	679010	184828	209819	160339	221095	286105	588452	460697	357801	613741	259513	82935.6	256199	255189	256503	146685	347672	787586	683815	77580.9	317625	287612	571888	693010	427449	255834
P05230	FGF1	Fibroblast growth factor 1	FGF1_HUMAN	484.382	10607.1	6466.67	484.382	484.382	484.382	484.382	484.382	968.764	7587.15	484.382	13895.1	484.382	484.382	6653.51	484.382	484.382	5082.04	484.382	5242.28	9456.95	484.382	11873.8	484.382	484.382	5216.96	16945	7003.27	484.382	484.382	484.382	5789.09	484.382
P05362	ICAM1	Intercellular adhesion molecule 1	ICAM1_HUMAN	55916.3	471890	456862	746525	763196	853573	129306	391077	413297	535144	202416	470040	534560	1.15088e+06	859908	112813	120767	101053	104528	520826	108645	354165	196527	233748	328992	338213	168901	200784	265091	148348	128249	98411.9	336322
P05386	RPLP1	60S acidic ribosomal protein P1	RLA1_HUMAN	1.07626e+06	1404550	1.775e+06	1.11093e+06	993234	830725	1.03462e+06	999269	981756	1.29451e+06	1.64527e+06	1168474	1.47018e+06	760957	1823480	944491	1.09262e+06	784990	1.20603e+06	1138476	808029	1.7358e+06	817011	946000	1897078	1651282	1.68321e+06	884472	1.1377e+06	2.17217e+06	1.44087e+06	1051735	837965
P05387	RPLP2	60S acidic ribosomal protein P2	RLA2_HUMAN	486840	1.04437e+06	762507	845078	638211	474365	866568	643400	840475	906551	1.05192e+06	625809	739709	2.27743e+06	605025	756036	557592	322609	1.04753e+06	626721	487835	1.36997e+06	597406	516022	891632	840591	821160	414295	642453	1108980	716236	864426	880702
P05388	RPLP0	60S acidic ribosomal protein P0	RLA0_HUMAN	3.03661e+06	3.17358e+06	4410917	3.538e+06	3546984	2.87577e+06	3.45867e+06	2.31105e+06	3.39055e+06	3.05955e+06	2.85514e+06	2.79991e+06	2.74922e+06	1.37792e+06	3.45431e+06	2.92466e+06	3404091	1.87823e+06	3.02248e+06	2352995	2.60513e+06	3459881	1.94667e+06	2.93743e+06	5023248	3.55129e+06	1.84312e+06	2.80899e+06	2.46399e+06	6363245	4730874	3.73497e+06	1.77888e+06
P05413	FABP3	Fatty acid-binding protein, heart	FABPH_HUMAN	81318.5	142612	34958.5	59620.6	19502.9	22648.8	11372.3	118976	111214	217576	42325.8	55000.1	172999	12559.4	286420	23751.9	91916.7	201626	12519.7	89062	49008.1	109964	213659	68734	124319	224154	77204.6	94688.8	60260.4	206450	51766.1	131908	51872.8
P05423	POLR3D	DNA-directed RNA polymerase III subunit RPC4	RPC4_HUMAN	70413.2	37155.2	69978.6	19489.7	71597.2	31031.4	118275	36461.3	56030.3	42108.2	128012	28763.8	9744.83	37882.6	9744.83	50647.9	39114.9	34277.3	39158	9744.83	22741.4	83347.8	26205.2	53562.5	43567.2	27672.6	9744.83	29544.4	9744.83	9744.83	33713.7	34755.2	9744.83
P05452	CLEC3B	Tetranectin	TETN_HUMAN	95985.4	601202	94607.6	419268	80654.4	115867	15004.2	305145	107984	77836.2	339548	130234	407581	203977	132121	90949	169858	103335	14628.7	270736	104690	510298	488948	239693	75981.8	447880	700451	98370.5	197645	436168	220496	79085.1	248564
P05455	SSB	Lupus La protein	LA_HUMAN	963668	303041	531864	164796	385676	221165	392263	217344	262438	332271	591048	292788	208426	189551	315520	385428	329260	183372	298950	240609	489292	206691	441116	241435	369660	226493	236892	268660	226689	237135	611435	267913	159404
P05543	SERPINA7	Thyroxine-binding globulin	THBG_HUMAN	12098.9	27997.4	18188.3	6526.36	2212.94	2606.17	1106.47	14394.5	100984	9793.9	17415.6	7311.74	14555.1	1106.47	7200.44	1106.47	7228.3	24340.4	12645	36277.9	6772.63	1106.47	24102.6	4952.22	4745.82	3465.91	139588	2361.57	15942.3	7733.4	29091.3	4813.57	3303.51
P05546	SERPIND1	Heparin cofactor 2	HEP2_HUMAN	160826	491468	141591	257509	36070.7	130947	95887.8	674139	489859	30137	165224	243669	171623	174304	72032.1	87238.2	81001.7	115077	113801	368193	109782	172524	657266	111338	75600.5	98249.9	760895	46245.3	217463	152615	408849	93851.2	921716
P05549	TFAP2A	Transcription factor AP-2-alpha	AP2A_HUMAN	30025.8	1452.19	1452.19	1452.19	1452.19	7996.63	1452.19	1452.19	1452.19	37005.3	15748.6	1452.19	1452.19	1452.19	1452.19	20131.7	12018	1452.19	7670.01	1452.19	21327.5	1452.19	1452.19	27166.8	9606.96	1452.19	1452.19	2904.38	1452.19	1452.19	1452.19	1452.19	1452.19
P05556	ITGB1	Integrin beta-1	ITB1_HUMAN	45097.6	71829.8	68234.9	193475	71765	126881	99023.8	283238	90388.2	90064.2	215447	108991	188427	231289	181036	54878	85555	124927	129957	254609	73277.9	165996	43798.5	121937	76217.8	104319	149526	95467.5	85407.1	105707	125217	85144.6	242240
P05771	PRKCB	Protein kinase C beta type	KPCB_HUMAN	7176.3	35617.4	7176.3	7176.3	41580.7	7176.3	7176.3	29633.2	7176.3	7176.3	7176.3	58231.9	7176.3	55074.6	7176.3	23536.4	7176.3	14352.6	7176.3	7176.3	7176.3	7176.3	49377.8	7176.3	92435.8	7176.3	7176.3	35164.8	21573.2	7176.3	7176.3	7176.3	7176.3
P05783	KRT18	Keratin, type I cytoskeletal 18	K1C18_HUMAN	518159	1.39081e+06	758693	3812481	159610	2.01999e+06	1.03956e+06	106675	1.46179e+06	131646	183317	1.23737e+06	2.22006e+06	583462	3.92589e+06	1.56809e+06	68214.6	2.18487e+06	1.9304e+06	1.79142e+06	428894	137449	777650	549283	4589382	1.31492e+06	2.6451e+06	2623597	4.18209e+06	3.96291e+06	611551	2.24503e+06	7.21343e+06
P05787	KRT8	Keratin, type II cytoskeletal 8	K2C8_HUMAN	14538587	12040696	4.14323e+06	30432178	1.75847e+06	26384878	2.68334e+06	84957.1	16859268	5580414	4457758	6.58467e+06	28752020	13406346	20063492	30234134	2448149	11783206	44116656	10819051	10187297	1.5192e+06	11889931	7091746	30038094	10535362	15288333	21884780	25551544	28351074	2.96554e+06	11837384	36539360
P05976	MYL1	Myosin light chain 1/3, skeletal muscle isoform	MYL1_HUMAN	33270.9	30588.7	23644	41425	43979.8	12984.2	39223.1	4766.62	11631.3	51340.8	9533.25	28914.5	4766.62	4766.62	1.56123e+06	4766.62	38535.5	30082.1	23706.2	4766.62	4766.62	40096	21720.2	24673	28570.9	4766.62	77202.8	24768.4	4766.62	103976	12331.8	14799.4	14696.9
P05997	COL5A2	Collagen alpha-2(V) chain	CO5A2_HUMAN	166663	178410	63636.3	275688	9579.34	75292.7	16051	61921.5	1.57488e+06	136273	275941	4611.83	769173	283511	107145	130849	173981	412630	4611.83	280942	160835	4611.83	666236	17920.5	9223.66	270128	4611.83	146831	212378	280766	395556	112855	508010
P06132	UROD	Uroporphyrinogen decarboxylase	DCUP_HUMAN	317387	499915	276981	178990	92057.3	63231.4	57427	267747	198668	280464	573090	189059	415372	267398	262818	56560.2	377592	287067	220667	369915	277307	166413	131956	94554.3	370212	626420	107858	217970	101681	484229	232152	253732	168433
P06213	INSR	Insulin receptor	INSR_HUMAN	5400.26	2490.15	47860.3	17894.9	23655.3	29075.2	38657.3	2490.15	2490.15	49667.4	42929.9	11989	2490.15	2490.15	30844	203239	2490.15	2490.15	2490.15	2490.15	65398	2490.15	2490.15	29283.9	4980.31	7233.2	2490.15	14599.2	2490.15	14429	14116.8	25431.8	82317.7
P06239	LCK	Tyrosine-protein kinase Lck	LCK_HUMAN	1654.87	51349.9	14676	24610.8	77912	1654.87	15416.8	3560.41	78006.4	3309.74	13545.3	49411.6	22029	1654.87	1654.87	17728.8	1654.87	1654.87	18233.9	13397.2	12272	1654.87	26540.3	17572	99141.5	27491.2	1654.87	32098.6	28700.5	1654.87	5787.96	7346.8	1654.87
P06276	BCHE	Cholinesterase	CHLE_HUMAN	1347.07	3517.41	1347.07	1347.07	1347.07	1347.07	1347.07	2694.14	15280.7	1347.07	27696.2	1347.07	1347.07	1347.07	1347.07	1347.07	3734.63	6431.64	1347.07	5696.73	1347.07	1347.07	21130.9	1347.07	1347.07	1347.07	1347.07	1347.07	7774.75	1347.07	1347.07	24575.6	11598.3
P06280	GLA	Alpha-galactosidase A	AGAL_HUMAN	85930.6	205134	204951	196142	197521	42247.5	472085	63667	192216	244334	218066	117009	156154	186816	118514	161992	96307.5	189809	206696	274046	219740	172343	214455	39809.8	314786	276114	121200	134054	127347	161278	293812	115701	105677
P06312	IGKV4-1	Immunoglobulin kappa variable 4-1	KV401_HUMAN	15267.4	258545	15267.4	202212	43341.3	47561.8	163893	481761	529748	31110.2	195863	77007.1	239364	809256	37231.5	60007.4	44835.1	59687.9	182517	15267.4	144775	168370	213647	63709.8	15267.4	150037	1.16989e+06	126667	191790	15267.4	30534.8	15267.4	98986.2
P06331	IGHV4-34	Immunoglobulin heavy variable 4-34	HV434_HUMAN	165444	863976	99992.6	1.0636e+06	741800	234006	208228	1.33986e+06	882902	67364.2	764138	685288	285267	888828	62387.2	131280	303649	176579	548846	376381	414076	252341	513887	477718	74985	627940	2588495	413208	726656	138787	270472	81059.6	261724
P06340	HLA-DOA	HLA class II histocompatibility antigen, DO alpha chain	DOA_HUMAN	652.62	22582.7	13930.9	1305.24	50755.1	652.62	652.62	652.62	143977	652.62	652.62	60611.1	30539.4	652.62	652.62	19998.7	652.62	8154.67	12988.8	48645.5	8840.68	28457.3	39127.7	652.62	239617	50722.2	652.62	19812.7	46299.7	652.62	10122.6	652.62	652.62
P06396	GSN	Gelsolin	GELS_HUMAN	5.18057e+06	5.79949e+06	2.3612e+06	4.10391e+06	4.03692e+06	2324129	1.6801e+06	5113093	5840161	8.07706e+06	2368582	4.36614e+06	6.75671e+06	5.81525e+06	3.62224e+06	2.77859e+06	3.71381e+06	4.92773e+06	2266180	5182866	6076868	5.17137e+06	8346092	1586752	2865171	3.75655e+06	9546328	2891621	3527902	1.47671e+06	5.08503e+06	4.90817e+06	2.32507e+06
P06454	PTMA	Prothymosin alpha	PTMA_HUMAN	7.72251e+06	3.26669e+06	18686498	2.09376e+06	7213624	1443459	2.03207e+06	2.17176e+06	33586580	25057758	38219368	3.83975e+06	9264296	6.61358e+06	13966928	2850441	7051888	2.07914e+06	5087845	6.44963e+06	13758688	2.3772e+06	2.1908e+06	4111152	21579726	16281602	5471799	7980430	3.08982e+06	7.46085e+06	5.78677e+06	20353562	755907
P06493	CDK1	Cyclin-dependent kinase 1	CDK1_HUMAN	106836	5563.95	119506	5563.95	40449.4	83754.6	121615	5563.95	58482.7	38464.9	116144	89964.3	5563.95	5563.95	39295.5	118071	47584	11127.9	131402	50609.8	86811.5	205754	5563.95	88174.5	28522	149071	5563.95	35013.7	5563.95	5563.95	164021	63189.8	5563.95
P06576	ATP5F1B	ATP synthase subunit beta, mitochondrial	ATPB_HUMAN	5891010	12743419	11138202	15173671	10681396	8124617	13544712	15919319	25023792	2.56368e+06	4869477	12150743	14718980	14079429	15320347	14268478	17175864	16117873	12152003	19683402	14906412	21457118	11866160	16548909	22423872	14722373	12951463	9618598	11108499	90102232	20006816	15105371	21829350
P06681	C2	Complement C2	CO2_HUMAN	77255.2	331611	169483	168206	71297.1	101878	52442.2	102818	162399	65964.6	79140.6	125184	112507	76762.7	65414.3	36192.2	110620	187821	72973.8	113371	80601.4	77995.5	235950	62436.5	15938.4	43251.3	424417	79547.5	118312	520543	137983	31876.8	64821
P06702	S100A9	Protein S100-A9	S10A9_HUMAN	788934	4848143	2.43831e+06	1.35843e+06	348771	4018250	434913	433033	6303706	241244	215437	5756174	1.39018e+06	8594445	4.13003e+06	172018	609217	1.71471e+06	1.29071e+06	8.24598e+06	154725	552031	654246	789523	429574	585178	758992	880914	1.52996e+06	1285923	890052	351847	2.15724e+06
P06703	S100A6	Protein S100-A6	S10A6_HUMAN	4806.27	4806.27	4806.27	47547.2	4806.27	35282.6	4806.27	252417	4806.27	12326.5	4806.27	11400.1	4806.27	4806.27	74429.4	4806.27	13938.1	9612.53	4806.27	4806.27	4806.27	4806.27	88110.9	4806.27	4806.27	4806.27	4806.27	4806.27	4806.27	4806.27	60122.6	4806.27	4806.27
P06727	APOA4	Apolipoprotein A-IV	APOA4_HUMAN	96372.1	229244	61318.8	264123	45639	210058	25515.7	105150	358061	108765	118991	53279.1	448706	242407	162992	81333.5	129612	341063	72285.8	171294	143083	28801	398318	135330	171773	78672.3	220542	56887.3	155071	144896	191185	42902.9	229657
P06730	EIF4E	Eukaryotic translation initiation factor 4E	IF4E_HUMAN	165605	358933	709370	321486	350666	213109	352168	390394	385114	383742	615930	254974	306285	555394	329936	396321	261201	231247	317856	263708	343471	363846	161080	181106	357159	413533	164419	226934	223710	429507	324067	625275	397929
P06731	CEACAM5	Carcinoembryonic antigen-related cell adhesion molecule 5	CEAM5_HUMAN	295854	657739	326282	16440239	374034	717966	264526	434102	960724	405856	85724.4	315031	607120	708417	430995	586737	30757.5	1.34323e+06	75151.7	458161	95618.9	173981	248080	30757.5	61515	242611	253534	4069008	6.75389e+06	1.02001e+06	223597	189277	694889
P06733	ENO1	Alpha-enolase	ENOA_HUMAN	3.94132e+06	3.47008e+06	1.93427e+06	2.50488e+06	1652533	1.93589e+06	1.80805e+06	2.07913e+06	2.91485e+06	3.68211e+06	2.4217e+06	2.07508e+06	2.11112e+06	8.14365e+06	4.24865e+06	2.69432e+06	3070146	1780156	2.40713e+06	3.04388e+06	3.31892e+06	1.99812e+06	1806628	1.97297e+06	2.57007e+06	3.72077e+06	2523377	3.3472e+06	1.47775e+06	3.62384e+06	5.17269e+06	2.00973e+06	1.59776e+06
P06737	PYGL	Glycogen phosphorylase, liver form	PYGL_HUMAN	264488	150177	59477	264788	82533.4	311228	142516	1.19018e+06	82922.3	239094	35052.2	250820	223292	254173	245747	191235	211713	161301	185232	137709	206294	129143	204724	35886.9	40166.8	59458.7	595134	130392	179296	1.26256e+06	118946	1.06528e+06	957172
P06744	GPI	Glucose-6-phosphate isomerase	G6PI_HUMAN	4.45321e+06	1.86242e+06	2.06113e+06	2829699	1.06606e+06	2.47025e+06	1623222	1.71292e+06	1.75748e+06	2.13934e+06	1.16243e+06	1.41283e+06	1.46373e+06	3.35179e+06	3.68589e+06	1650472	5.42188e+06	1.97308e+06	3191549	2.75467e+06	1870229	1.47914e+06	1.28406e+06	4.22696e+06	4620453	1833710	1.00782e+06	1.6306e+06	3.99476e+06	2.84899e+06	2.0436e+06	1.79976e+06	1.97052e+06
P06746	POLB	DNA polymerase beta	DPOLB_HUMAN	62112.6	54834	38728.3	3868.23	67727.8	38427.2	128910	3868.23	53069.4	37382.1	74569	3868.23	3868.23	55671.9	36015.6	124027	55966.1	27003.8	78582.8	3868.23	138023	22363.9	7736.46	27877.7	50167.8	39606.4	3868.23	34318.4	29524.5	3868.23	81461.8	40623.9	3868.23
P06748	NPM1	Nucleophosmin	NPM_HUMAN	1.19462e+06	837510	1.75508e+06	736522	438166	948282	1.20222e+06	380677	2372720	2.96596e+06	1.74944e+06	495870	366973	999368	979260	684448	906684	731217	776182	518368	1.49014e+06	1.02092e+06	571848	613154	1550087	1.35598e+06	566411	1.49585e+06	325682	709718	1.11449e+06	1.26825e+06	736582
P06753	TPM3	Tropomyosin alpha-3 chain	TPM3_HUMAN	1.50221e+06	574507	2.15072e+06	3812401	2306241	1.52499e+06	334401	899114	2.126e+06	1.05468e+06	392158	3.81434e+06	3.13841e+06	10726920	4.18584e+06	3413829	4.20564e+06	2.74463e+06	2.15347e+06	2023238	2.85412e+06	16292167	1626780	5503724	6963901	7.03561e+06	3.02649e+06	3.6689e+06	2.72632e+06	3.68728e+06	3.45694e+06	2190511	2.81262e+06
P06756	ITGAV	Integrin alpha-V	ITAV_HUMAN	65231.1	234559	80405.7	454805	111622	161167	95128.3	184798	219350	131324	75351.1	251091	443052	143762	188862	90506.9	233418	350037	143578	290296	116661	480686	186856	82083.1	27184.1	207818	343742	115917	217240	194127	220491	53700.7	156511
P06865	HEXA	Beta-hexosaminidase subunit alpha	HEXA_HUMAN	83262.2	268779	151559	205910	120882	56875.9	122037	114332	239111	206519	89466.6	246294	305831	108827	312396	118239	169848	297440	92720.4	175170	99287.6	118555	256572	85283	272732	296562	197713	137912	363322	312083	208319	92110.4	83775.6
P06899	HIST1H2BJ	Histone H2B type 1-J	H2B1J_HUMAN	134920592	248890032	175120720	188495152	145293840	110727360	92319880	104629408	421770400	172539760	184501344	146357088	179961600	158056896	159533120	204464576	135703824	68152824	206316512	163900080	149153504	145095616	196713200	142608240	273048480	259807024	183399552	108167488	107830456	291199840	209016768	197468928	80579408
P07093	SERPINE2	Glia-derived nexin	GDN_HUMAN	18458.4	397082	32065.1	39172.8	74443.4	16776	944424	227878	221701	139378	130501	26787.4	54729.2	5907.81	11815.6	46669.4	57427.6	27044.5	91357.8	130094	38078	114116	35733.3	20297.2	23129.6	65579.1	65938.2	18498.6	99897.9	104277	68801.4	42566.8	32877.6
P07099	EPHX1	Epoxide hydrolase 1	HYEP_HUMAN	406698	3.31983e+06	612500	1.31709e+06	594326	2.22046e+06	973929	4.26743e+06	765150	238038	546441	2118281	4.55733e+06	1.97115e+06	519225	1.00083e+06	2247704	1.72249e+06	1.32722e+06	4302283	345756	2.05258e+06	2.46842e+06	975045	6270464	1.39171e+06	3747209	1.12895e+06	1.93164e+06	26940834	1.95288e+06	7.73832e+06	24874984
P07108	DBI	Acyl-CoA-binding protein	ACBP_HUMAN	206498	362394	129487	240392	119682	115980	117564	101163	615172	461640	385747	286816	721340	417009	179662	309318	86892	243511	500500	812366	319251	170665	331921	231876	857859	1380494	140458	261173	240272	1.39743e+06	319829	564160	272558
P07195	LDHB	L-lactate dehydrogenase B chain	LDHB_HUMAN	6.89563e+06	4.34127e+06	9731089	2591102	6722722	1.63782e+06	12575237	7.79091e+06	4.08667e+06	3902583	14521137	7381868	2.5649e+06	7.65572e+06	4.14024e+06	4226583	3.26931e+06	1.00557e+06	7.44716e+06	2.3022e+06	2246448	5.90309e+06	2879099	3.39381e+06	7140917	5890315	5967138	1.17283e+06	1.97673e+06	4210895	19041886	4343316	1.26849e+06
P07199	CENPB	Major centromere autoantigen B	CENPB_HUMAN	26950	3338.26	56348.9	51298.2	58858.7	25367.1	76441.4	3338.26	22120.2	35151.3	53769.5	30181.1	58850.6	3338.26	6676.52	170671	58174.7	10181.4	74297.4	3338.26	41054.4	70941.1	36642	43246.6	43289.7	3338.26	3338.26	31310.7	35425.3	3338.26	37151.1	66113.6	52289.8
P07203	GPX1	Glutathione peroxidase 1	GPX1_HUMAN	929708	4.6585e+06	1395358	1.63381e+06	1920247	998739	1.11865e+06	2315028	3.71217e+06	1.25141e+06	1.26372e+06	2.56749e+06	4.40743e+06	2.76084e+06	3.02033e+06	867697	1.09342e+06	1.81128e+06	689177	1.79999e+06	1.1074e+06	1.72039e+06	2184070	700498	3358951	3.62392e+06	2.28894e+06	1.20876e+06	1446738	6104950	3.42254e+06	1.12579e+06	1704889
P07225	PROS1	Vitamin K-dependent protein S	PROS_HUMAN	122935	239890	10609.1	126837	61071.9	237316	102000	680351	312671	108428	85464.1	205991	54678.3	82435.5	85709.7	30779.4	110641	68150.9	262511	214946	86916.7	314194	145795	155682	5304.54	38880.6	434381	47606.8	115157	5304.54	204264	66331.5	526964
P07237	P4HB	Protein disulfide-isomerase	PDIA1_HUMAN	3.66143e+06	2.46873e+06	1.35116e+06	5.52575e+06	4.6311e+06	2493190	1.75284e+06	3.10208e+06	3.7475e+06	2674644	2.31592e+06	2.847e+06	3.98197e+06	3.25296e+06	5884688	2666180	4409356	10298745	2.25268e+06	8.35988e+06	1.92786e+06	1.45031e+06	2424105	2.45716e+06	2.66904e+06	1901066	1.00375e+06	4728222	4.91436e+06	3569211	7943679	3.16102e+06	3.98396e+06
P07305	H1F0	Histone H1.0	H10_HUMAN	413917	413505	258667	832925	376755	376729	336185	655938	4.12324e+06	1.78092e+06	318553	696394	569675	1.28913e+06	613952	400708	591106	588714	576226	734571	1.30056e+06	518739	2.84631e+06	368577	238190	213633	1.35411e+06	873416	265953	965550	741035	1.12171e+06	302197
P07311	ACYP1	Acylphosphatase-1	ACYP1_HUMAN	78242.1	182448	101318	112751	62534	56305.2	52620.7	102775	245050	104260	128784	88013	104667	226389	277197	78725.2	38457.3	51768.7	78334.8	78329.7	191283	83229.9	103956	85527.4	296924	306093	141622	14814.4	69948.3	104462	187136	523146	82601.8
P07332	FES	Tyrosine-protein kinase Fes/Fps	FES_HUMAN	185.782	24495.2	185.782	58521.8	9780.82	17437.9	3193.82	48325.6	22309.1	41518.9	185.782	22768.3	185.782	64555.2	185.782	185.782	10402.4	25892.9	39647.7	185.782	35621.5	185.782	23755.8	44047.4	185.782	185.782	185.782	16884	4912.18	185.782	185.782	29476.4	371.564
P07333	CSF1R	Macrophage colony-stimulating factor 1 receptor	CSF1R_HUMAN	3281.59	66841.9	716.629	12354.2	5293.12	4512.27	20156	34569.1	19306.2	2791.65	716.629	11717.5	37084	3877.56	716.629	716.629	4372.73	12862.4	10683.2	49948.8	14304	41007.7	18151.4	1433.26	2900.88	4104.54	61814.4	4662.9	12494.9	716.629	716.629	716.629	7190.69
P07339	CTSD	Cathepsin D	CATD_HUMAN	2.09563e+06	8050037	3.45493e+06	9090188	3.8801e+06	2.12004e+06	1.45882e+06	2.38082e+06	7.05355e+06	4.1314e+06	1.38113e+06	9631132	23249176	5753592	6294828	3335511	4064599	16000820	2.26817e+06	10900710	3917985	7114690	20554842	3165667	8.31032e+06	8122766	4301010	7.70087e+06	6.90316e+06	32140744	12353116	8318343	8862012
P07355	ANXA2	Annexin A2	ANXA2_HUMAN	9559208	8749336	6758324	28596016	14119444	16656461	4269131	30080608	19980872	18186676	4.09512e+06	17747934	14537529	8714548	27646048	12292712	14809424	12182692	13597756	26135410	11355891	29509384	17466288	6.30227e+06	3.71069e+06	11706520	34366608	14711344	12485000	7.61032e+06	8803129	2652463	5644034
P07357	C8A	Complement component C8 alpha chain	CO8A_HUMAN	168548	235144	69139.7	122404	33088.5	232322	52181.4	221002	307012	33306.6	114972	125962	137087	448129	70068.3	48766.3	83584.6	95086.9	112386	132882	73818.9	190939	267793	82252.2	27069.1	75588.8	594158	59357	119352	88146	123578	61198.1	232754
P07358	C8B	Complement component C8 beta chain	CO8B_HUMAN	106466	197827	80367	236831	58146.3	574905	87892.5	376893	218258	37799.5	114104	151663	122949	322469	57743.5	75583.8	130044	156573	170834	259196	54502.2	298148	297807	105516	28998.3	50743.2	686091	48877.2	208413	57573.1	192966	36557.9	324229
P07360	C8G	Complement component C8 gamma chain	CO8G_HUMAN	156966	381952	128263	311902	34662.6	450977	104912	370600	521965	13640.1	212062	263585	477505	339279	81663.9	201211	174065	181332	294101	459848	108636	274654	384923	194954	122659	214480	827444	50964.7	437992	204800	441043	92894.8	609218
P07384	CAPN1	Calpain-1 catalytic subunit	CAN1_HUMAN	622436	1056806	628566	1.2903e+06	1.09382e+06	1.75497e+06	726197	1.28926e+06	1.34616e+06	921409	624870	1.15006e+06	1433334	1322886	2.68919e+06	1.16606e+06	680463	940256	965702	925705	1.32296e+06	1.32993e+06	1.4374e+06	741390	1.58522e+06	1.5157e+06	1.37752e+06	1203988	1822911	985407	1.72799e+06	1.10306e+06	1.01133e+06
P07437	TUBB	Tubulin beta chain	TBB5_HUMAN	7.20985e+06	11117536	8338755	5.73984e+06	7.31708e+06	5.80046e+06	9531874	4.53983e+06	4.1067e+06	12788958	8515666	9014118	20995716	11172037	6797701	8.23496e+06	7.59741e+06	6.80058e+06	5.73268e+06	9277803	6.57085e+06	10054404	10096952	8.3259e+06	15721338	11895117	6036269	9055174	6.68009e+06	4819195	3.97188e+06	11366444	6.7666e+06
P07451	CA3	Carbonic anhydrase 3	CAH3_HUMAN	39891.9	77685.9	19285.6	339.88	134029	339.88	55525.9	652809	145911	339.88	64058	88114.9	288106	339.88	1.64009e+06	339.88	3454.43	2100.68	339.88	103724	26880	339.88	67516.6	89501.8	83834.6	82605.1	339.88	2227.35	339.88	339.88	39337.7	679.759	339.88
P07585	DCN	Decorin	PGS2_HUMAN	12022319	31381604	992375	5213130	1.67966e+06	3.3342e+06	3.65215e+06	43314512	37889436	3137388	5705865	11187205	21097386	2.49989e+06	3.20507e+06	7961145	7900920	12262430	6756544	22617724	12185970	57829976	120225128	1.84491e+06	1.9849e+06	4935827	52508336	2713442	14052158	674322	7340877	319945	2.24235e+06
P07602	PSAP	Prosaposin	SAP_HUMAN	123234	366063	90252.7	134966	175358	81279.9	167930	121413	974176	72808.1	191018	135273	493931	189867	82915.3	95782.8	241065	157387	111178	153961	54031.9	124955	244250	88512.8	165532	205802	84310	86191	148320	210906	123209	371902	106482
P07686	HEXB	Beta-hexosaminidase subunit beta	HEXB_HUMAN	166241	516398	234821	424650	278975	133329	245903	349686	634260	445248	200698	431459	536029	211806	533864	96472.2	214669	416283	210842	667073	154007	197121	475827	146053	746204	494992	212948	193412	449374	638925	520077	69113.5	151675
P07711	CTSL	Cathepsin L1	CATL1_HUMAN	74741.8	298410	94984	106099	69366	85268.4	57895.3	77195.2	104708	97165	76092.2	128629	235320	167674	169742	43339.6	57718.6	58577	57894.4	155199	70507.3	205114	189222	59298.2	149212	124006	117097	81631.3	134638	370462	119438	80670.2	92745.6
P07737	PFN1	Profilin-1	PROF1_HUMAN	15456235	8565335	10498796	4.34477e+06	7948698	3.45827e+06	5527248	4.15963e+06	12397084	17145942	5224852	5.69407e+06	8922275	5.36206e+06	10845952	4.25198e+06	5.58874e+06	4.64079e+06	4894176	5666146	7390128	2.9151e+06	5707760	3827479	20741866	14603311	3.09974e+06	8225302	5923855	12600498	9497467	7.15323e+06	3.28728e+06
P07738	BPGM	Bisphosphoglycerate mutase	PMGE_HUMAN	191759	185106	108394	147539	63149.8	67833.7	29711.2	1.44741e+06	475963	27771	149610	152138	285691	16756.3	677955	43755.9	139071	128845	64729.9	277753	139593	72327.2	476817	66245.9	182903	271128	239185	74160.4	130396	323533	241530	141687	8378.13
P07741	APRT	Adenine phosphoribosyltransferase	APT_HUMAN	717506	1.96806e+06	887005	1.07032e+06	682592	959811	900075	694579	4525373	2485100	1.71326e+06	1.27435e+06	2.38572e+06	1.16866e+06	797089	705089	763177	573492	606153	2.49926e+06	732737	629369	1.11364e+06	347868	1.88822e+06	2.37604e+06	1.78818e+06	507259	1419742	4.16981e+06	1.83253e+06	1.21342e+06	1.04602e+06
P07766	CD3E	T-cell surface glycoprotein CD3 epsilon chain	CD3E_HUMAN	13154.4	26832.1	13154.4	38766.4	107094	13154.4	13154.4	13154.4	178889	13154.4	13154.4	47543.2	13154.4	13154.4	13154.4	13154.4	13154.4	13154.4	13154.4	13154.4	13154.4	13154.4	58490.4	26308.8	272726	43491.7	13154.4	27697.2	36398.5	13154.4	13154.4	13154.4	13154.4
P07814	EPRS	Bifunctional glutamate/proline--tRNA ligase	SYEP_HUMAN	466812	224336	439473	147607	298105	403065	399670	207119	398208	929947	523207	191377	158929	527348	280921	374162	437989	312562	705103	324588	544952	206803	173142	534075	201322	283330	178444	502369	309529	184160	341514	261842	212441
P07858	CTSB	Cathepsin B	CATB_HUMAN	1.59902e+06	4.03912e+06	1538174	1.51206e+06	1.70758e+06	936685	1.04757e+06	1.78154e+06	1.90177e+06	3038451	791296	2.60544e+06	3348764	2201993	3.91652e+06	888791	1.15985e+06	1.78077e+06	1.02253e+06	1.96886e+06	1.33304e+06	1.56332e+06	4.29845e+06	565014	3.14956e+06	2.51165e+06	633987	1.76872e+06	3.83664e+06	5298206	2.08637e+06	3.05712e+06	1.6059e+06
P07900	HSP90AA1	Heat shock protein HSP 90-alpha	HS90A_HUMAN	2143092	792684	2.18848e+06	2.29126e+06	1.41044e+06	2.35691e+06	1.4928e+06	1089734	1.35777e+06	1962655	1.43972e+06	1.40695e+06	964073	2.52271e+06	1.84081e+06	1471479	1.64871e+06	1.44402e+06	3.44867e+06	1.23368e+06	1.19311e+06	1.72196e+06	998443	1.89568e+06	1.53964e+06	1.52952e+06	1.03731e+06	1.82831e+06	1.50619e+06	837495	1732081	2.51412e+06	3.77004e+06
P07902	GALT	Galactose-1-phosphate uridylyltransferase	GALT_HUMAN	31964.3	90383.1	36663.5	3497.34	29592.7	43434.7	31304.6	66626.1	60432.2	56359.9	37434.5	62088.2	74974.3	3497.34	35636.1	3497.34	31064.8	27132.2	9516.26	33083.2	35801.2	6994.68	63803.5	20095.7	103789	65182.6	61700.3	32621.4	37603.3	225348	3497.34	159319	197978
P07910	HNRNPC	Heterogeneous nuclear ribonucleoproteins C1/C2	HNRPC_HUMAN	4.65187e+06	3.61232e+06	5.38354e+06	4233881	4371197	3.62086e+06	7.37105e+06	1.92746e+06	2.65414e+06	4.15085e+06	4.94545e+06	6.58338e+06	3227400	18038606	2.92715e+06	14307166	4572377	2.26036e+06	6073895	3.40179e+06	4508147	8.01866e+06	2933913	3.87147e+06	5.11372e+06	3.87229e+06	7.31731e+06	2.21194e+06	2640893	2757587	4507708	6143626	3.07066e+06
P07942	LAMB1	Laminin subunit beta-1	LAMB1_HUMAN	37637.5	145949	87944	144555	48608.9	85294.7	99327.9	231396	58990.3	112750	202080	132230	123701	98773.7	70650.6	108701	136870	104586	88855	107361	31964.6	110135	79449.1	121979	42810.4	69968.4	300385	50676.1	83031.7	70196.7	131456	4627.66	188362
P07947	YES1	Tyrosine-protein kinase Yes	YES_HUMAN	12906.8	6453.38	28805	39062.2	57545.1	30833.3	23472	6453.38	6453.38	40279.6	6453.38	6453.38	6453.38	6453.38	18718.6	6453.38	28155.9	14586.1	6453.38	6453.38	18601.6	6453.38	6453.38	28653.9	6453.38	18600.6	6453.38	36609.1	53684.8	6453.38	6453.38	30358.7	6453.38
P07948	LYN	Tyrosine-protein kinase Lyn	LYN_HUMAN	125577	12145.6	115143	115326	93602.4	65558.2	24291.2	213164	139555	147817	59672.3	129210	217884	353908	108953	161641	76837.5	97264.1	153083	97864.3	95631.9	101086	151589	132026	54397.1	123508	286173	96910	35044.4	12145.6	103969	24810.2	39030.1
P07954	FH	Fumarate hydratase, mitochondrial	FUMH_HUMAN	906131	411204	805250	385452	690188	734798	1426991	579236	1.09893e+06	862751	767062	537190	517087	729617	610839	645542	1.46257e+06	1.16883e+06	662647	677465	888420	532868	639405	1.87206e+06	524388	744786	447659	583721	489006	1.85327e+06	715397	1788366	996776
P07992	ERCC1	DNA excision repair protein ERCC-1	ERCC1_HUMAN	23921.1	29.8242	22358.7	0.5	17169.2	10706.3	20731.8	0.5	0.5	9839.72	10080.1	0.5	2.78545	0.5	12681.3	0.5	21869.3	6661.97	1	0.5	7101	0.5	0.5	9627.46	25465.6	19164	0.5	21122	143.542	8233.6	0.5	23871.2	143.301
P07996	THBS1	Thrombospondin-1	TSP1_HUMAN	1.67511e+06	610262	182115	3304891	274750	352394	377478	1.08742e+06	1.65146e+06	122272	914927	147743	694257	1.29536e+06	586838	408256	158216	145143	818593	503973	533678	1.51747e+06	559673	199145	82391.8	538849	404866	798496	371994	1.43893e+06	1.72776e+06	90575.5	878406
P07998	RNASE1	Ribonuclease pancreatic	RNAS1_HUMAN	54802.7	11090.9	42262.7	55390.9	2722.61	23012.7	2722.61	71979	5445.22	37499	44312.7	18656.1	2722.61	2722.61	58669.7	2722.61	25996.4	37280.6	2722.61	2722.61	93288.4	2722.61	119610	2722.61	2722.61	25240.7	211596	2722.61	2722.61	2722.61	43711.2	36440.2	2722.61
P08047	SP1	Transcription factor Sp1	SP1_HUMAN	41457.3	36775.3	40448.1	33860	65115	46517.6	55556.4	67924.4	46815.9	59535.7	45380.8	46933.6	19711.7	1493.37	44171.9	83070.3	45804	35427.8	43928.7	29765.5	51965.8	746.683	746.683	40602	47370	49548.2	746.683	49590.6	746.683	746.683	34875	54748.8	35316.5
P08048	ZFY	Zinc finger Y-chromosomal protein	ZFY_HUMAN	42534.5	5313.68	5313.68	32227.1	52496.8	48093.4	63814.6	5313.68	5313.68	113288	30671	20946.7	5313.68	5313.68	11341.5	32870.2	49121.2	37534.6	33990.1	5313.68	48264.7	5313.68	44395.9	39491	5313.68	5313.68	5313.68	52864.4	10627.4	5313.68	5313.68	5313.68	5313.68
P08069	IGF1R	Insulin-like growth factor 1 receptor	IGF1R_HUMAN	52681	9703.75	38364.3	9703.75	9703.75	9703.75	9703.75	9703.75	9703.75	108343	22742.2	9703.75	9703.75	9703.75	9703.75	99353.7	48481.5	9703.75	9703.75	9703.75	25177.4	9703.75	9703.75	19407.5	9703.75	9703.75	9703.75	9703.75	9703.75	9703.75	43137.7	47458.5	39026.7
P08123	COL1A2	Collagen alpha-2(I) chain	CO1A2_HUMAN	10156300	8288726	2384649	12671126	1.83929e+06	2.3718e+06	1.25682e+06	21361404	46806500	6367876	45638744	4.54421e+06	86848096	20823260	2.04946e+06	51121432	12192069	8635468	4.33652e+06	21434702	3002744	96686896	131787512	1.28124e+06	1.18892e+06	9729948	85242976	1.1477e+06	117062904	1.39987e+06	5.60586e+06	471166	34627176
P08133	ANXA6	Annexin A6	ANXA6_HUMAN	2482303	6.85322e+06	3310354	5747416	7266619	2.71494e+06	5472093	11504899	8.1226e+06	3.20612e+06	3.96164e+06	8976107	8.0076e+06	5180974	3.75325e+06	1.97578e+06	1.94504e+06	3714229	4105001	5018390	3.44023e+06	5796725	6.33539e+06	3.80211e+06	6.41398e+06	3.20736e+06	8802669	2.7215e+06	3.30013e+06	8529035	3.06276e+06	2.36647e+06	5591475
P08134	RHOC	Rho-related GTP-binding protein RhoC	RHOC_HUMAN	740292	473980	383437	555081	702902	558450	284285	299289	586811	802361	311631	374405	537389	199106	995613	276903	339169	914234	196141	315533	657539	423656	460313	217076	835113	645450	451384	355989	591095	666092	514914	316984	255419
P08138	NGFR	Tumor necrosis factor receptor superfamily member 16	TNR16_HUMAN	9832.46	35724.3	13751.5	12533	11272.7	10167.6	1695.63	128225	119774	1695.63	14625	37487	28586.6	1695.63	1695.63	1695.63	12340	12904.5	16553.4	28589.7	16481.2	1695.63	39281.7	1695.63	20891.7	22708.3	65144.6	3391.27	1695.63	31256.5	39013.3	14280.1	1695.63
P08174	CD55	Complement decay-accelerating factor	DAF_HUMAN	62483.1	37484.6	13824.9	221731	22547.7	61412.4	47326.7	121889	178931	196640	53764.6	12638.9	99362.3	219169	52295.5	115937	44267.9	34044.5	2222.31	89896.8	97338.3	330290	71261	32181.5	71160.7	75267.6	173276	34783.1	24239.9	2222.31	89483.1	4444.62	2222.31
P08185	SERPINA6	Corticosteroid-binding globulin	CBG_HUMAN	144396	515899	129542	84203.3	393.103	29200.1	786.206	319753	997821	77803.3	117036	89443.3	494100	393.103	95196.8	393.103	104941	264992	393.103	394409	142618	393.103	681878	27589.9	109028	125275	1.24365e+06	60568.8	302343	222444	427377	45101.8	393.103
P08195	SLC3A2	4F2 cell-surface antigen heavy chain	4F2_HUMAN	415164	143713	503567	270475	238904	405629	914897	373947	220923	168638	339554	161547	205901	546559	131699	397918	198391	79113.1	532964	342160	117975	475493	111724	202878	149727	208294	191023	188349	167225	172306	587189	317591	311689
P08236	GUSB	Beta-glucuronidase	BGLR_HUMAN	107794	311087	490448	608951	156328	283412	279448	168368	503048	175177	100931	266800	404228	489041	1851425	141727	402238	604430	220836	258500	204929	660291	291832	291274	2.39858e+06	1257466	327443	362479	480165	1222410	227876	808494	241108
P08237	PFKM	ATP-dependent 6-phosphofructokinase, muscle type	PFKAM_HUMAN	323247	270443	262791	185076	133626	129975	223013	218510	244712	260901	278360	190757	194909	135523	250475	116128	264464	152636	309606	195187	156209	118634	217680	145560	348728	302921	177146	198405	169286	211191	233399	176691	252516
P08238	HSP90AB1	Heat shock protein HSP 90-beta	HS90B_HUMAN	14991741	7361783	21703648	19897092	24270798	17110710	11300478	11688443	20087902	33230832	28891390	15118314	10979996	27893958	19936474	20377466	14524435	16754532	30520024	19122280	18711292	22206100	7.20007e+06	19062558	15904389	12767304	8.37532e+06	21376282	14083549	13716891	31414044	19508128	20931328
P08240	SRPRA	Signal recognition particle receptor subunit alpha	SRPRA_HUMAN	44475.4	81165	114396	103218	194568	306910	184075	159093	96276.3	41274	90657.7	107736	76425.2	172828	63177.7	164673	46050.3	49740.1	111021	72709.5	78786.1	81192.2	67689.7	181398	48901.6	61977.7	56929.6	98822.8	55873.8	133807	146927	67133.5	189689
P08243	ASNS	Asparagine synthetase	ASNS_HUMAN	266990	27410.2	275126	178258	72444.3	274411	184220	24764.5	90020.4	162880	311015	32214	29293.6	165878	50003.1	373956	60785.1	329070	160001	136538	165879	75913.3	11545.3	141308	69398	67513.1	14280.7	621564	55182.9	622227	168894	94345.6	48459.9
P08246	ELANE	Neutrophil elastase	ELNE_HUMAN	82327.1	819666	275947	86965.6	103159	78740.5	72677.6	274719	187631	33874.6	33874.6	200876	83070.4	1571737	464779	33874.6	90302.8	33874.6	69422.6	218221	33874.6	33874.6	318571	120242	206581	127987	33874.6	454918	449693	266434	173259	67749.1	303155
P08253	MMP2	72 kDa type IV collagenase	MMP2_HUMAN	122654	285398	5003.14	135920	32834.5	88530.5	57374.5	126061	191651	60852	93894.6	141876	257728	56667.5	45259.6	33624.9	154175	179351	65095	115218	55385.3	235360	244806	27786.6	2501.57	71300.7	256458	47642.6	145461	2501.57	49181.8	2501.57	13398.7
P08294	SOD3	Extracellular superoxide dismutase	SODE_HUMAN	73377.7	821067	35737.2	177210	32166.5	14641.8	16091.3	508988	1.08428e+06	613209	169702	421797	1.2184e+06	63247.3	106775	129277	310806	100771	76463.7	1.17995e+06	224750	398663	1.5335e+06	29477.9	365754	243275	4.6999e+06	34133.9	269186	241223	99892.9	47025.3	45902.5
P08311	CTSG	Cathepsin G	CATG_HUMAN	782320	21279274	1.35138e+06	2.05922e+06	362364	2.43497e+06	283345	2600560	3.39167e+06	213736	593954	3.57014e+06	3893199	1.73907e+06	6.04467e+06	345843	506478	295646	485076	3958753	684329	4.25252e+06	3.60686e+06	389780	2.09624e+06	623845	4.95218e+06	179563	3.86666e+06	1.17662e+06	419415	230260	966130
P08397	HMBS	Porphobilinogen deaminase	HEM3_HUMAN	72537.6	7539.21	88830.4	7539.21	139612	101443	162832	7539.21	7539.21	70858	7539.21	7539.21	7539.21	7539.21	52835.7	7539.21	45825.1	7539.21	232192	7539.21	51506.4	7539.21	7539.21	1053115	19219	7539.21	7539.21	51317.6	7539.21	33572.6	15078.4	66405.3	7539.21
P08473	MME	Neprilysin	NEP_HUMAN	39625.2	123729	1006.14	32482.5	1006.14	110690	1006.14	61209.4	75087.1	1006.14	42919.4	99167.8	66945.6	2012.28	61921.2	1006.14	17861.5	49118.3	40350.2	78757.2	27314.9	33903.6	112038	11656.2	1006.14	31777.9	143177	10185.1	54462.4	52353.9	30172.1	12255.5	164917
P08476	INHBA	Inhibin beta A chain	INHBA_HUMAN	8039.33	8039.33	8039.33	8039.33	24312.4	16475.4	8039.33	98072.8	8039.33	52924.7	8039.33	8039.33	76595.1	8039.33	8039.33	36852	33695.7	8039.33	8039.33	8039.33	21249.7	8039.33	8039.33	8039.33	8039.33	8039.33	48871.3	16078.7	8039.33	8039.33	8039.33	8039.33	8039.33
P08493	MGP	Matrix Gla protein	MGP_HUMAN	56970.1	112723	70167.8	169760	170914	291213	88199.2	18058.3	18058.3	532203	87609.3	129272	18058.3	18058.3	54898	18058.3	18058.3	144615	18058.3	160601	275458	613822	220808	36116.6	18058.3	77673.4	230519	51531.7	18058.3	157887	443193	18058.3	18058.3
P08514	ITGA2B	Integrin alpha-IIb	ITA2B_HUMAN	23599.1	51071.7	9558.14	45755.6	4779.07	37982.2	196804	721895	45901.8	4779.07	4779.07	24624.2	4779.07	4779.07	38627.3	24565.7	23512.9	4779.07	128888	31158.3	4779.07	99959.1	54694.8	44497.4	35611.5	25655	4779.07	4779.07	4779.07	137146	73311.4	32482.9	115339
P08519	LPA	Apolipoprotein(a)	APOA_HUMAN	13735.9	335496	38128.9	13735.9	42837.6	31457.8	13735.9	95912.1	13735.9	27471.7	13735.9	13735.9	13735.9	13735.9	67611.8	13735.9	128063	13735.9	13735.9	13735.9	13735.9	302528	13735.9	37953.9	13735.9	13735.9	13735.9	37518.3	137057	13735.9	224281	129018	13735.9
P08559	PDHA1	Pyruvate dehydrogenase E1 component subunit alpha, somatic form, mitochondrial	ODPA_HUMAN	1.24982e+06	1958888	1.12076e+06	663435	772707	571707	629011	1.52714e+06	1189524	1.02159e+06	572276	1.19625e+06	1.14128e+06	1.36155e+06	953530	1.75514e+06	1.06577e+06	970537	1.32329e+06	872617	1975177	530093	1.20208e+06	1.27425e+06	1.27751e+06	1070738	1.15981e+06	815734	715748	1.25003e+06	945943	1.06011e+06	779741
P08567	PLEK	Pleckstrin	PLEK_HUMAN	14320.8	25259.3	14463.8	26999.9	88042.6	38003.1	26955.8	171951	3162.21	6324.42	21640.2	125132	3162.21	422053	16962.4	13649	17909.8	51499.1	3162.21	3162.21	3162.21	84135.8	113309	3162.21	315017	27675.1	55192.5	84523.5	52080.6	155996	91719.1	3162.21	118753
P08571	CD14	Monocyte differentiation antigen CD14	CD14_HUMAN	345792	1.16483e+06	431529	1.03084e+06	826644	672626	857668	1.46844e+06	827769	486455	360726	589375	732365	1.02587e+06	567253	334369	389921	447630	436195	580445	310313	904073	1.01918e+06	487190	379655	369991	1.14205e+06	483379	536108	655783	540612	270162	365580
P08572	COL4A2	Collagen alpha-2(IV) chain	CO4A2_HUMAN	109369	171187	177401	103578	59400.9	103802	123051	424769	141783	75184.5	228032	175992	278492	842552	53661.7	182648	150809	62072.6	115161	123611	65639.2	437700	249818	86064.9	88384.4	122605	853759	61458.7	308573	194220	176217	91294.6	372117
P08574	CYC1	Cytochrome c1, heme protein, mitochondrial	CY1_HUMAN	302654	372366	547515	511113	599446	276645	1.15967e+06	955120	428494	213895	201671	430329	408090	943410	440865	434723	694406	468162	908297	424063	842902	631482	300796	929514	521911	451695	384356	355941	320523	1098541	327655	632729	667017
P08575	PTPRC	Receptor-type tyrosine-protein phosphatase C	PTPRC_HUMAN	95001.4	523903	223897	501592	1076183	351093	370016	463180	565108	126914	194853	755172	328313	803657	117940	343700	93989.5	163365	275230	272782	130956	639400	628896	359032	917375	419378	231921	446660	377293	176401	167547	86428.3	213824
P08579	SNRPB2	U2 small nuclear ribonucleoprotein B''	RU2B_HUMAN	183018	176158	389156	201966	186399	131129	188616	102165	210936	181660	222143	90562	177750	117596	182885	172752	213026	83253	138762	179121	182140	180873	101994	148454	405573	305831	169140	131370	118517	244555	260178	261130	87788.3
P08582	MELTF	Melanotransferrin	TRFM_HUMAN	2099.32	48023.9	39094	63690.2	94113.1	65276.3	51235.4	35880	41367.9	113232	46977.4	74023.1	2099.32	152410	236965	82688.9	45751.3	29184.6	2099.32	29143.6	52235.9	127974	67243.3	10192.5	2099.32	72761.4	142561	2099.32	4198.63	78486	677352	70758.8	2099.32
P08603	CFH	Complement factor H	CFAH_HUMAN	102891	602557	105935	388936	110953	447024	240939	993909	510122	65592.2	284952	440615	236434	414272	59196.1	138645	194960	135323	512224	405521	64712.5	594231	454214	266984	31101.3	161988	1059985	62031.8	321681	82648.5	216928	47840.4	1.01158e+06
P08621	SNRNP70	U1 small nuclear ribonucleoprotein 70 kDa	RU17_HUMAN	214286	219283	415548	175040	185061	136626	412276	515062	609715	380834	630701	160938	171203	410327	212260	429083	212030	111608	246034	171308	232216	456542	588300	183024	389011	248733	391866	217821	310524	194293	220142	344275	124251
P08631	HCK	Tyrosine-protein kinase HCK	HCK_HUMAN	45027.1	113915	46245.8	102166	146439	80553.7	74886.7	263339	123714	81928	60211.6	91377.4	113603	195488	18554.4	1602.99	3205.98	50080.1	40531	83837.5	21489.5	205516	125446	49431.3	27076.5	26428.3	1602.99	28685.3	81232.7	1602.99	39461.2	218620	76006.5
P08637	FCGR3A	Low affinity immunoglobulin gamma Fc region receptor III-A	FCG3A_HUMAN	307346	182031	275901	517859	320706	120581	162787	1.23605e+06	119783	40811.5	179460	86540.9	40811.5	1010579	570731	297164	128793	202845	81622.9	285977	212336	653281	351767	164577	141797	99884.3	658415	118745	199343	340651	82180.3	282953	296069
P08648	ITGA5	Integrin alpha-5	ITA5_HUMAN	134893	327024	138627	480979	188520	311769	155034	417702	337073	130280	112001	181075	477782	491444	171760	72213.9	168335	247379	144147	265726	156072	407352	309019	136820	55299.2	210259	252793	125633	125836	352373	78460.6	145691	316921
P08670	VIM	Vimentin	VIME_HUMAN	44512564	110030272	22673732	82288024	54047668	52681624	62339856	353312096	112868208	72866184	29230412	113783088	175342096	101186376	43839916	34731640	70961472	79988336	57410256	122289592	43391164	129579520	152895504	39796912	62370728	50744544	191221200	33795172	64479528	18494080	52756636	10482865	37216448
P08697	SERPINF2	Alpha-2-antiplasmin	A2AP_HUMAN	105552	366930	128846	213676	25809.5	106094	49848.2	386265	458457	90590.6	148761	180393	301887	651098	77671	51595.2	92424.3	125935	101844	365597	82758.8	126887	311054	131929	103190	103826	652535	51900.5	273913	101540	245394	65410.6	783826
P08708	RPS17	40S ribosomal protein S17	RS17_HUMAN	945949	2.41912e+06	1.74223e+06	1338228	823556	744332	917700	2.25386e+06	2.86534e+06	1154958	1.75797e+06	952712	1.96421e+06	1.89639e+06	2.06862e+06	1.15666e+06	1.37214e+06	653102	1.0145e+06	1.38084e+06	748469	1.61971e+06	646260	967240	2.63261e+06	2.45783e+06	1.51727e+06	659983	1.04302e+06	4308221	3.10879e+06	1.52139e+06	713343
P08709	F7	Coagulation factor VII	FA7_HUMAN	16357.7	29642.5	12474	63409.8	3723.86	46476.1	3723.86	3723.86	24013.4	3723.86	3723.86	14604.9	3723.86	3723.86	3723.86	3723.86	19535	13362.5	18681.7	3723.86	15311.5	3723.86	3723.86	16734.9	3723.86	16915.6	3723.86	3723.86	7447.71	49305.6	15257.5	37773.2	3723.86
P08727	KRT19	Keratin, type I cytoskeletal 19	K1C19_HUMAN	29895300	12860674	5547337	30509336	4.30092e+06	29436448	1.22659e+06	134591	13903515	9923155	3.57427e+06	12163758	36890636	33078760	35982916	110613784	10097278	35064584	41003252	29197732	20182370	1.76834e+06	9679914	12781073	36876060	8759314	27240794	33295066	33338508	34088664	8.05203e+06	11493132	37027360
P08729	KRT7	Keratin, type II cytoskeletal 7	K2C7_HUMAN	11485766	2.54483e+06	1.44077e+06	45982.4	2.64198e+06	12569055	1.12337e+06	78261.2	5595917	5872763	936694	3383425	525855	5839731	18094464	23262824	102120	14410337	3157418	9005145	7.12965e+06	478671	2886977	3.21388e+06	6682061	5956418	4182801	12155208	8953906	3.48169e+06	2325130	4904096	6785279
P08754	GNAI3	Guanine nucleotide-binding protein G(i) subunit alpha	GNAI3_HUMAN	664682	997685	459967	1583307	869826	453321	231462	1.26244e+06	934934	538570	699607	550210	909773	1.18193e+06	488961	1488191	270179	827451	504834	652302	634241	1.70571e+06	1.16123e+06	411806	723461	922599	1.39919e+06	322877	758896	767496	638885	685546	605407
P08758	ANXA5	Annexin A5	ANXA5_HUMAN	12863607	25224190	12636549	26548532	17138566	10343109	16066807	25910446	35527288	12811381	16145591	22392902	45540264	17768780	16904188	13208122	15984882	14960243	11820433	30071982	13163749	26276918	30136138	9501081	18294350	17727248	43247760	11220438	17237016	20889592	26189540	4449681	10448905
P08779	KRT16	Keratin, type I cytoskeletal 16	K1C16_HUMAN	230065	1.73553e+06	223681	172521	86366.7	435376	337743	441226	387449	524686	262262	300120	435023	2.5717e+06	652826	1.11466e+06	5.43632e+06	123230	8632554	1.8554e+06	326848	432510	178790	153151	98977.7	1.85953e+06	1.46533e+06	109981	295972	1.28149e+06	95043.9	45048	721512
P08842	STS	Steryl-sulfatase	STS_HUMAN	2860.36	200492	2860.36	14748.9	2860.36	55109.8	2860.36	34204	2860.36	36468.1	2860.36	2860.36	2860.36	2860.36	70469.7	2860.36	2860.36	42951.1	2860.36	2860.36	2860.36	2860.36	32630.8	2860.36	43549.9	2860.36	2860.36	5720.73	47709.7	63383.4	2860.36	19967.5	20817.2
P08865	RPSA	40S ribosomal protein SA	RSSA_HUMAN	4.80993e+06	10331027	7195643	6979245	4.88734e+06	4.34249e+06	5609653	3.56814e+06	9088140	6.9623e+06	6897737	4238766	7.54539e+06	4.96255e+06	5.88782e+06	4.08358e+06	4.20757e+06	2109898	4.72233e+06	5749890	3.66233e+06	6.85604e+06	2.19729e+06	3.736e+06	8559842	9052762	3557051	2.26823e+06	5467716	9421254	8086838	7113816	3.71268e+06
P08962	CD63	CD63 antigen	CD63_HUMAN	77352.3	306669	205870	338051	38380.3	70585.4	14374.6	39059	274418	67299.9	28749.2	306418	572932	1.05865e+06	336261	236864	232471	177621	196764	149391	137958	338317	576116	181146	601144	741515	484931	185583	1.75647e+06	293332	301551	102313	244434
P09001	MRPL3	39S ribosomal protein L3, mitochondrial	RM03_HUMAN	72517.5	80622.8	114647	251664	101893	68437.2	196331	101579	174300	60704.5	99457.6	60407.5	97660.5	327796	162252	121066	93413.4	101874	117994	99789.3	62523.5	208246	68186.5	108842	111415	64607	144631	53087.4	77310.3	225738	164000	135588	142863
P09012	SNRPA	U1 small nuclear ribonucleoprotein A	SNRPA_HUMAN	364460	529150	645185	404998	260183	210594	350565	202613	395555	430193	424049	195239	693335	710345	409027	564120	422159	167969	347291	598734	360899	474851	222498	319596	952856	769583	180508	170331	318940	546408	609421	611970	227142
P09038	FGF2	Fibroblast growth factor 2	FGF2_HUMAN	6333.42	6333.42	120028	6333.42	56854.8	6333.42	6333.42	6333.42	6333.42	35146	6333.42	6333.42	6333.42	6333.42	31218.2	6333.42	20384	28162.5	6333.42	6333.42	78125.5	6333.42	6333.42	6333.42	6333.42	6333.42	6333.42	12666.8	6333.42	6333.42	80641.8	52973	6333.42
P09104	ENO2	Gamma-enolase	ENOG_HUMAN	160419	168445	310090	144867	125733	63755.5	39624.5	198594	202275	153081	87099.2	98958.7	212540	40668.8	335227	127747	78926.6	174102	118939	88229.8	73733.1	10822.5	118386	21645	190694	70230.2	75788.8	60634.8	72113.8	129137	247911	102875	71492.3
P09110	ACAA1	3-ketoacyl-CoA thiolase, peroxisomal	THIK_HUMAN	426283	199665	218698	198801	955408	493360	258820	385394	244034	1.39021e+06	165437	170174	467680	443884	385276	619605	394720	362842	526103	185353	553262	882520	327093	443294	780439	336309	258768	797759	283276	7936503	339392	2.20108e+06	5.86332e+06
P09132	SRP19	Signal recognition particle 19 kDa protein	SRP19_HUMAN	144003	293689	234002	183144	228880	121815	135375	111759	405019	271352	312936	137126	176071	152461	281557	187698	104046	152699	114331	227426	167166	179746	109745	168627	383446	256722	146791	232804	231684	500040	271245	250905	133532
P09211	GSTP1	Glutathione S-transferase P	GSTP1_HUMAN	4693140	4.25629e+06	10074170	2.44292e+06	7.54406e+06	5089480	3.74477e+06	1.27606e+06	7157898	7.10906e+06	14412472	4804990	2.34122e+06	2696580	8212813	3837412	3.28716e+06	5.98918e+06	588343	1.20303e+06	6.70534e+06	957569	3.87285e+06	2.40689e+06	2.20982e+06	5.07838e+06	3.28154e+06	2.42355e+06	4.55264e+06	1.30274e+06	8.22129e+06	13542405	1.52424e+06
P09234	SNRPC	U1 small nuclear ribonucleoprotein C	RU1C_HUMAN	61264	68232.7	44612.4	57437.1	49790.3	70336.4	116848	63231.7	13256.4	69166	98514.6	58025.7	69235	107293	45996.2	150779	52760.2	36376.1	114962	42738.9	46582.1	85646.6	13256.4	49843.6	91138.3	92865.7	13256.4	37887.7	50610.3	13256.4	26512.7	72394.9	60082.6
P09237	MMP7	Matrilysin	MMP7_HUMAN	8558.47	8558.47	572396	8558.47	52500.2	129920	8558.47	8558.47	8558.47	8558.47	220802	8558.47	8558.47	93239.8	8558.47	23061.1	25438	8558.47	8558.47	8558.47	76356.2	18947.1	8558.47	8558.47	8558.47	17116.9	8558.47	8558.47	8558.47	8558.47	8558.47	8558.47	8558.47
P09326	CD48	CD48 antigen	CD48_HUMAN	1087.36	250016	87567.7	125651	193142	1087.36	1087.36	1087.36	575295	30329.6	16039.4	230790	159255	1087.36	13544.6	49653.6	1087.36	19905.7	1087.36	110062	44220.3	91680.1	209874	113254	623960	180912	130324	81354.6	2174.72	119012	94064.9	1087.36	1087.36
P09382	LGALS1	Galectin-1	LEG1_HUMAN	2.47708e+06	8.22352e+06	3804082	5161900	719059	514975	370993	1.28696e+06	4441338	9398791	888557	5764798	23666352	4.09565e+06	14646922	837901	8.00945e+06	10928215	647843	7.5374e+06	4826543	2.99457e+06	4306052	1.27005e+06	3890343	9164987	9941263	2.94206e+06	2.75487e+06	17162724	12467906	1.12751e+06	1.41092e+06
P09417	QDPR	Dihydropteridine reductase	DHPR_HUMAN	151488	350115	335919	140486	35752.7	154691	103833	311457	294798	132141	79526.3	265630	424956	364772	278128	217556	224548	180456	339489	233046	307111	254018	346553	178984	1.05815e+06	430925	441900	229776	169185	3.62699e+06	573130	1.2391e+06	859190
P09429	HMGB1	High mobility group protein B1	HMGB1_HUMAN	990782	910519	761147	644481	581247	611095	674699	371888	2.23912e+06	638136	1.21255e+06	1.57312e+06	1.32377e+06	2.84763e+06	1.43035e+06	3.07818e+06	2.39043e+06	1.07484e+06	1.47198e+06	1.63628e+06	967331	2.04753e+06	821821	1.69551e+06	2.10514e+06	1172776	2.28364e+06	513049	499593	1.64749e+06	2.40177e+06	1.0364e+06	1.35469e+06
P09455	RBP1	Retinol-binding protein 1	RET1_HUMAN	142338	293363	192461	352011	48913.6	28841.1	523326	52515.7	236775	181753	923572	121942	261928	113376	149162	18128.7	24980	90687	157395	127876	145111	480507	188994	49081.3	293293	504317	533158	78585.9	89757.5	796432	153451	369074	265711
P09467	FBP1	Fructose-1,6-bisphosphatase 1	F16P1_HUMAN	40654.1	134368	36691.1	187993	76162.6	100161	43806.6	290284	534956	81013.4	50672.7	239163	589059	429969	322360	108570	22277.9	264526	82567.6	174952	81964	123416	607541	44739.1	2019490	200401	447630	209366	348029	9096926	68139.2	3.1035e+06	2.01392e+06
P09486	SPARC	SPARC	SPRC_HUMAN	389746	580812	463707	765468	187706	205015	275087	820377	547531	560841	1.08645e+06	395848	1.80475e+06	159278	368188	199609	569115	870461	148302	587420	306013	510978	705111	962457	802561	443970	280221	409272	294804	319141	619725	61169.1	364173
P09493	TPM1	Tropomyosin alpha-1 chain	TPM1_HUMAN	425643	281242	1.17275e+06	2.65248e+06	498437	426436	83623.4	2.52685e+06	1.83071e+06	881319	208042	1.3387e+06	3.07396e+06	3.55815e+06	2.13244e+06	761934	1.11302e+06	2.31176e+06	452610	951259	1.8753e+06	2118691	1.52293e+06	1843868	1379535	3.51454e+06	2.13719e+06	2.90245e+06	1.0533e+06	1.40154e+06	2468071	1.44162e+06	2.39625e+06
P09497	CLTB	Clathrin light chain B	CLCB_HUMAN	7912.55	63612.3	44769.8	61134.7	7912.55	15825.1	7912.55	7912.55	7912.55	7912.55	7912.55	135747	7912.55	7912.55	203563	88423.5	101730	90812.4	7912.55	137112	20568.6	149940	7912.55	63408.8	177481	124102	114859	43662.6	7912.55	7912.55	84758.2	7912.55	7912.55
P09525	ANXA4	Annexin A4	ANXA4_HUMAN	985383	1134333	904895	1.09362e+06	964575	1.8331e+06	932432	1.56841e+06	1.61879e+06	1.29433e+06	1.33829e+06	1.00038e+06	1.43472e+06	596281	1.55829e+06	721517	1.1535e+06	1.78884e+06	776103	1.06138e+06	1.04866e+06	1.75065e+06	1.29065e+06	874416	757562	1.17364e+06	1.50042e+06	980671	874566	3.50732e+06	944742	2.37109e+06	1.08577e+06
P09543	CNP	2',3'-cyclic-nucleotide 3'-phosphodiesterase	CN37_HUMAN	36438.8	69643.2	81005	81487	117946	76536.6	57594.9	90229.4	65017.3	107533	82326.4	102651	64019.4	56845.9	84930.1	57300	67052.7	78583.8	94642.1	59095.3	63661.5	66523.1	52712.6	71837.1	67706.6	42409.3	405426	169378	93546.3	82530.1	60094.8	109018	65611.5
P09601	HMOX1	Heme oxygenase 1	HMOX1_HUMAN	120734	357565	72046.3	191114	106281	157368	124094	243982	272228	122588	82864.3	101391	310246	153512	142799	101905	327968	92400.4	170745	122550	78246.2	262940	250580	294006	189170	184203	96767.6	118178	170715	658558	163127	153039	389627
P09619	PDGFRB	Platelet-derived growth factor receptor beta	PGFRB_HUMAN	3229.9	44107.9	9150.12	43445.6	13854.8	19274.3	10520.4	81666	73304.2	15319.5	22537.7	41401.5	38190.6	1614.95	21998.2	28675.7	18285.6	23569.8	17685.2	70093.4	17825.7	127757	63257.7	28969.3	14569.2	16962.2	42642.9	17204.8	25540.9	13084.7	23944	1614.95	50941.6
P09622	DLD	Dihydrolipoyl dehydrogenase, mitochondrial	DLDH_HUMAN	346671	182640	223897	137798	262997	309124	271622	575564	366467	196164	409445	276716	214731	375665	273167	482155	487800	325271	482083	207115	393736	293624	308343	309289	230553	286443	168856	308110	138239	260719	255028	198832	301640
P09651	HNRNPA1	Heterogeneous nuclear ribonucleoprotein A1	ROA1_HUMAN	16417838	11590315	20431106	9453522	9766853	11189856	23935856	5.94977e+06	7352298	11120651	14431495	7398050	9552183	9321019	11138856	19875922	9568602	5040450	17491596	8075386	11645346	12252887	7488203	9367251	17872074	17232724	4789678	7661360	9731552	6.21468e+06	8616967	19235404	6208310
P09661	SNRPA1	U2 small nuclear ribonucleoprotein A'	RU2A_HUMAN	975634	1.10508e+06	1.6265e+06	1.14039e+06	626408	610988	868856	365973	1.4672e+06	622409	1.00741e+06	684833	1.11497e+06	1.071e+06	1.01987e+06	1.59388e+06	940666	440328	1.52677e+06	1.07618e+06	1.00684e+06	1107403	574789	920350	2.00598e+06	1743534	878907	510334	767152	1.5473e+06	1.63633e+06	1.55716e+06	668327
P09668	CTSH	Pro-cathepsin H	CATH_HUMAN	11581	41691	101833	70484.1	78574.2	32727.4	64485.1	19940.8	86586.5	99604.2	28807.4	99217.7	94755.6	94375.8	14770.8	93210.2	49387.2	93782.8	16585.2	91221.5	55921	57612.3	187712	10547.4	149253	67538.7	88509.3	95209.9	42821.9	46089.6	52899.7	88317.8	55390
P09669	COX6C	Cytochrome c oxidase subunit 6C	COX6C_HUMAN	1329.84	10595.4	4265.89	21355.6	3179.66	7072.98	10171.9	1329.84	41118.7	7499.32	5613.04	1.10855e+06	289071	2.04336e+06	40142	1535982	9501.69	4706.05	9927.02	235432	3542.59	2.28065e+06	1329.84	15045.2	11009.5	16924.4	1.48004e+06	2659.68	1329.84	320109	34095.3	8395.35	156750
P09758	TACSTD2	Tumor-associated calcium signal transducer 2	TACD2_HUMAN	859363	52194.9	95477.8	361576	210659	830045	200981	26097.4	344956	215486	26097.4	279048	26097.4	964441	887307	847349	65798.6	26097.4	797462	1.26331e+06	191171	812059	185534	1.23636e+06	374032	700945	26097.4	322566	531992	402784	396919	56438.5	110901
P09871	C1S	Complement C1s subcomponent	C1S_HUMAN	46770.5	177412	100900	135534	112790	130204	96754.1	436476	176829	90103.8	93705.1	122360	167393	124845	65198.4	35640.6	90520.5	95177.4	104394	182444	47962.4	301104	139184	50770	24830.9	60914.5	325105	37836.8	100025	46749.3	100831	43447.9	228809
P09874	PARP1	Poly polymerase 1	PARP1_HUMAN	550785	64549	290574	113645	484017	418212	582341	136134	357874	597484	544088	93756.4	191006	294940	101812	400230	296971	120306	770614	91613	311373	106182	167915	423202	173194	149788	31969.1	313746	85659.8	196314	317619	602504	188383
P09884	POLA1	DNA polymerase alpha catalytic subunit	DPOLA_HUMAN	946.12	946.12	31219.8	946.12	946.12	23527.7	61029.9	946.12	946.12	16243.5	18040.7	2657.11	946.12	946.12	946.12	946.12	10851.8	7000.43	42270.1	946.12	5211.12	946.12	2392.42	16134.8	61354.2	30521.3	1892.24	16401.8	946.12	946.12	946.12	27903.2	946.12
P09913	IFIT2	Interferon-induced protein with tetratricopeptide repeats 2	IFIT2_HUMAN	3016.51	3016.51	21866.9	3016.51	52056.2	3016.51	6033.03	3016.51	3016.51	41239.2	3016.51	164808	243393	453812	45851.8	73466.1	3016.51	82148.4	3016.51	89356.7	32313.8	193539	10116	159682	3016.51	3016.51	304540	41726.1	40567.9	3016.51	48630.8	3016.51	74194.7
P09914	IFIT1	Interferon-induced protein with tetratricopeptide repeats 1	IFIT1_HUMAN	37695.2	7902.29	45977.6	61828.7	146353	65399.1	101136	154987	90772.7	83686.6	45154.6	133292	136787	191015	57228	76368.1	34653.2	24172.5	97698	75869.4	64198.1	184997	75443.9	235793	56485.7	45953.3	133019	81333.7	52928.7	7902.29	48413.7	15804.6	24517.4
P09917	ALOX5	Arachidonate 5-lipoxygenase	LOX5_HUMAN	62620.3	74354.5	57721.7	84815.9	126743	115501	85632.4	232852	128546	76949.5	42070.6	120979	62057	224436	123688	53098.2	39659	57662.1	47060.1	69068.5	51243.6	48395.3	114127	55211	90196	60252.1	77568.8	83851.9	69179.4	64853	63010.2	87791.6	99062.1
P09936	UCHL1	Ubiquitin carboxyl-terminal hydrolase isozyme L1	UCHL1_HUMAN	436162	132925	2.14016e+06	93069.4	181789	65533.6	10926.9	109120	106615	45512	443888	100502	219083	99105.9	674972	246710	76726.4	124547	107690	122022	74124.9	144695	94828.3	196400	97355.5	67188.2	229383	99970.9	106868	21853.8	573089	161966	279953
P09960	LTA4H	Leukotriene A-4 hydrolase	LKHA4_HUMAN	233614	509247	224127	275941	389510	243792	320089	351276	424948	186347	255407	582499	431425	468041	339095	197038	272434	322455	265913	221874	212683	241590	853823	224444	676360	335153	500311	295646	390039	514344	326631	190099	264376
P09972	ALDOC	Fructose-bisphosphate aldolase C	ALDOC_HUMAN	1.00089e+06	594563	820578	1.51314e+06	537759	1.04212e+06	374053	550571	619881	1.15582e+06	316049	439612	570578	1.22531e+06	1.34849e+06	413919	1326656	751290	864099	2465826	497606	527665	372224	635518	1.20104e+06	745966	461955	899251	1.2878e+06	1.29562e+06	823094	485588	587836
P0C024	NUDT7	Peroxisomal coenzyme A diphosphatase NUDT7	NUDT7_HUMAN	5603.62	0.5	896.581	0.5	0.5	6096.65	0.5	0.5	0.5	10767.8	0.5	0.5	0.5	0.5	0.5	0.5	0.5	0.5	0.5	0.5	0.5	0.5	0.5	0.5	1	1	0.5	1343.93	0.5	25919.9	0.5	12247.3	14718.3
P0C0L4	C4A	Complement C4-A	CO4A_HUMAN	844572	3653355	813435	5.56953e+06	494047	2610881	539172	3.60182e+06	3866104	361028	982659	3133331	1.64287e+06	502356	711333	439475	877088	1.14153e+06	1556861	2975694	755183	1.50704e+06	2738000	790336	290182	899631	9916375	404790	2.81767e+06	1.99587e+06	1584479	641756	1.86022e+06
P0C0L5	C4B	Complement C4-B	CO4B_HUMAN	123282	218829	103762	350754	36556.3	171614	59438.6	274231	865531	62656.2	268543	153695	187117	330531	123771	121162	113785	108622	109586	304963	85527.7	87814.8	341794	61449.3	105617	403275	460639	63102.6	198809	490395	321482	161857	180300
P0C0S5	H2AFZ	Histone H2A.Z	H2AZ_HUMAN	11984.8	66595.9	55345.9	94690.6	29954.5	9644.7	6576.54	363.638	17365	35249.7	727.277	835458	215382	363.638	742557	705471	674632	507763	13903.4	883649	29512	1.13142e+06	363.638	132818	341438	35300.5	934935	11764.8	3103.93	564514	1.41556e+06	79874.2	118134
P0C0S8	H2AC11	Histone H2A type 1	H2A1_HUMAN	64622880	269748864	383926208	315588928	40965520	71951248	25813854	30891884	385292736	62283604	55495848	286691776	431713024	471653888	265575632	360031808	241018864	115275712	187815584	276853088	227811024	305655616	225450432	260741936	864232768	567497536	397055008	126767552	194090240	593246720	438817152	330641088	124342840
P0C2W1	FBXO45	F-box/SPRY domain-containing protein 1	FBSP1_HUMAN	19622.3	6956.34	31193.2	19390	24980.6	23155.4	19008.9	31734.5	6956.34	46082.2	6956.34	30625.4	6956.34	6956.34	68443.6	21437.3	6956.34	6956.34	6956.34	6956.34	40843.2	6956.34	6956.34	16599	30163.9	24589.9	6956.34	29645.2	13912.7	6956.34	25000.3	81398.2	14536.5
P0C7P4	UQCRFS1P1	Putative cytochrome b-c1 complex subunit Rieske-like protein 1	UCRIL_HUMAN	189463	334020	190319	146071	197329	153094	187883	642885	298812	233038	190939	194146	4906.27	453099	218031	151410	244618	163544	452928	265799	9812.55	4906.27	152389	266564	226273	206156	175446	95983.8	94762.6	978952	141792	204643	4906.27
P0C7X5	ZNF806	Zinc finger protein 806	ZN806_HUMAN	1732.37	7510.49	4581.91	2568.21	3694.58	1521.02	3938.82	397.597	5596.17	4329.68	5386.05	3333.51	5854.31	397.597	2668.71	397.597	2765.61	795.194	3361.37	4453.06	2747.73	2819.97	1815.31	2104.09	9333.61	6597.66	397.597	1170.43	397.597	8333.38	5807.86	3319.3	397.597
P0C870	JMJD7	Bifunctional peptidase and (3S)-lysyl hydroxylase JMJD7	JMJD7_HUMAN	1094.9	86605.7	25443.1	1548.06	15885.8	547.452	547.452	547.452	39090.4	16398.4	547.452	47017.7	41200.3	28019.1	32266.7	547.452	66920	17881.7	1373.13	145743	29960.4	547.452	37906.9	547.452	39551.1	41142.6	104304	17368	52521.5	53668.1	36634.3	16983.3	547.452
P0CG29	GSTT2	Glutathione S-transferase theta-2	GST2_HUMAN	3721.99	80793	40038.8	3721.99	3721.99	7443.97	3721.99	52909.1	97330	3721.99	32060.9	33567.1	31946.4	3721.99	63836.7	3721.99	3721.99	43021.6	9939.73	3721.99	39404.6	3721.99	3721.99	3721.99	24337.2	34718.7	3721.99	23199.1	3721.99	261930	38869.4	3721.99	3721.99
P0CG38	POTEI	POTE ankyrin domain family member I	POTEI_HUMAN	851764	2.60663e+06	1.24918e+06	2487344	1.40777e+06	1.91471e+06	1.56188e+06	1.61041e+06	3.15907e+06	1.62405e+06	4473896	2532786	5.97314e+06	2.75017e+06	1.23685e+06	1.06791e+06	976048	420047	1.77868e+06	1.40066e+06	816258	2.26981e+06	1.9157e+06	543223	7902159	3.76776e+06	1.83815e+06	731982	2.42828e+06	2.4368e+06	1.2933e+06	508563	1.17736e+06
P0DI81	TRAPPC2	Trafficking protein particle complex subunit 2	TPC2A_HUMAN	89680.2	163409	171793	82114.2	73019	19923.1	9961.57	9961.57	447821	107834	158208	9961.57	122485	9961.57	140368	103515	92554.8	120032	65049.9	110238	82414.2	9961.57	132961	67539.7	236433	182597	23181.4	79583.3	118998	304991	141868	105970	9961.57
P0DJI9	SAA2	Serum amyloid A-2 protein	SAA2_HUMAN	110.033	377193	110.033	110.033	110.033	405322	110.033	136550	110.033	8280.65	110.033	130571	110.033	110.033	28763.9	110.033	51281.3	648530	252821	110.033	110.033	110.033	110.033	110.033	110.033	110.033	110.033	220.066	110.033	110.033	110.033	110.033	461013
P0DMM9	SULT1A3	Sulfotransferase 1A3	ST1A3_HUMAN	58661	60314.1	47999.7	8131.03	30199.1	8808.31	37934	22843.3	60094.1	105753	27266.5	10544.7	65302.9	3722.79	91992.2	3722.79	82200.2	34249	3722.79	145337	7445.58	3722.79	60543.9	3722.79	91432.5	53936.7	28971.6	32145.4	45208.2	562952	58138.9	311659	109665
P0DMV8	HSPA1A	Heat shock 70 kDa protein 1A	HS71A_HUMAN	2.95774e+06	3.32461e+06	2.55606e+06	4.04803e+06	2498793	2.97143e+06	4.0692e+06	2.83188e+06	3.84667e+06	8237025	4.66321e+06	4.90502e+06	3596301	4.05289e+06	5048933	4484766	3.69446e+06	3724147	4211669	3.3812e+06	3.65801e+06	2.60246e+06	4.64896e+06	2.61733e+06	3.83913e+06	2.29968e+06	3.55285e+06	3.57005e+06	2.35588e+06	6.26997e+06	3.10083e+06	4078616	3.51743e+06
P0DN76	U2AF1L5	Splicing factor U2AF 35 kDa subunit-like protein	U2AF5_HUMAN	224057	193777	258718	393060	490802	672024	986477	56916.8	327988	835114	549626	292107	502639	434753	622610	745819	412849	329481	5538.5	416344	258046	99734.6	472162	167774	444704	362085	310555	572893	358664	967763	650006	873888	80913.4
P0DN79	CBSL	Cystathionine beta-synthase-like protein	CBSL_HUMAN	9945.04	4972.52	174673	4972.52	17044.5	4972.52	4972.52	4972.52	4972.52	59348.2	115791	4972.52	4972.52	38809.1	4972.52	4972.52	16213.4	4972.52	129180	4972.52	54703.2	4972.52	4972.52	4972.52	4972.52	4972.52	4972.52	4972.52	4972.52	295414	60065.1	508763	497229
P0DP23	CALM1	Calmodulin-1	CALM1_HUMAN	3.59405e+06	6617342	3.94646e+06	7584674	4278627	2.50832e+06	2.81121e+06	5.39884e+06	9708958	3.52443e+06	5.0383e+06	4711879	10316345	5554151	7802347	4.0165e+06	3.79111e+06	4062078	4.15537e+06	6200473	4.21466e+06	6.16392e+06	4.17827e+06	2314286	9872629	7942115	10092526	2.76738e+06	6.34048e+06	12536112	7.13689e+06	5226918	3155317
P0DPB6	POLR1D	DNA-directed RNA polymerases I and III subunit RPAC2	RPAC2_HUMAN	114574	142671	195985	84283.4	67725.8	65844	46793.7	32054	142374	110285	258027	33953.5	46024.7	48789.7	95813.2	80408.3	54960.8	58348.7	84292.2	42234.6	112081	37545.2	39876.4	54209.2	131867	134571	97994.6	70203	53515	126246	193526	74573	13999.6
P0DPD7	EEF1AKMT4	EEF1A lysine methyltransferase 4	EFMT4_HUMAN	29002.7	7350.45	132963	31146.1	66721.9	104928	7350.45	7350.45	52008.1	47059.8	39028.9	28153.2	39394.5	47392.6	30644	7350.45	14700.9	23111.7	7350.45	7350.45	20616.8	60731.7	7350.45	46457.3	27465.3	90734.4	7350.45	44733.7	7350.45	82955.9	235502	38793.2	67890.3
P10124	SRGN	Serglycin	SRGN_HUMAN	29930.2	79405	116421	12167	52157.5	24774.5	45464.2	101945	141190	12167	24334.1	37240.3	34223.4	161097	34469.4	12167	25284.2	12167	47473.2	48766.1	12167	12167	68097.1	45303.1	181621	92204.6	12167	12167	32160.9	120419	12167	12167	12167
P10153	RNASE2	Non-secretory ribonuclease	RNAS2_HUMAN	16785.7	270528	65884.7	71051.6	157137	73955.2	16785.7	280671	71738	16785.7	117461	56724.5	33571.4	175221	98183.3	16785.7	16785.7	16785.7	16785.7	72129	16785.7	270154	58570.7	16785.7	80068.5	55403.3	16785.7	16785.7	43624.7	210863	16785.7	60022.9	84354.8
P10155	RO60	60 kDa SS-A/Ro ribonucleoprotein	RO60_HUMAN	656950	578217	599515	323948	500783	334580	768696	421561	376156	1.29696e+06	729296	457814	452270	477229	492645	448871	569343	257299	913739	415282	484207	267813	521403	320964	825343	692637	434526	304887	270167	484168	513041	496076	216814
P10253	GAA	Lysosomal alpha-glucosidase	LYAG_HUMAN	387025	631119	392075	572065	268512	63331.3	391238	335501	563884	174976	266514	454099	393357	441585	319153	167427	301834	658078	268985	885616	306981	416450	306904	92165	1.67765e+06	950171	447065	84730.7	641422	2.02753e+06	753916	276905	343812
P10301	RRAS	Ras-related protein R-Ras	RRAS_HUMAN	50265	214598	39907.3	160635	57319.2	139575	50083.4	555845	236837	54065.2	115741	142889	263111	143425	148617	62128.9	70250.1	52203.4	91297.8	278071	67280.8	154961	162527	38614	142905	151939	626841	56806.1	122571	150930	64415.7	33698.8	128783
P10321	HLA-C	HLA class I histocompatibility antigen, C alpha chain	HLAC_HUMAN	221006	653025	722595	1.89338e+06	2.53632e+06	899413	1.28943e+06	887874	425108	576630	901800	982278	1.52749e+06	925881	393909	690092	192010	293907	483648	1.51914e+06	235058	1.33828e+06	1015059	1.38822e+06	783464	869008	727306	705044	936513	473738	408982	340522	659704
[truncated: 4,899 more rows]
