# Supplementary material for: Multicenter phase II trial of Camrelizumab combined with Apatinib and Eribulin in heavily pretreated patients with advanced triple-negative breast cancer
Source: Nat Commun. 2022 May 31;13:3011. doi: 10.1038/s41467-022-30569-0 (PMC9156739; doi:10.1038/s41467-022-30569-0)
Supplement: Supplementary file 5 — Supplementary Data 2 [file 41467_2022_30569_MOESM5_ESM.xlsx]

## Sheet: Sheet1
		Olink NPX Manager 3.1.0.393
NPX data
Panel		Olink Target 96 Immuno-Oncology(v.3112)	Olink Target 96 Immuno-Oncology(v.3112)	Olink Target 96 Immuno-Oncology(v.3112)	Olink Target 96 Immuno-Oncology(v.3112)	Olink Target 96 Immuno-Oncology(v.3112)	Olink Target 96 Immuno-Oncology(v.3112)	Olink Target 96 Immuno-Oncology(v.3112)	Olink Target 96 Immuno-Oncology(v.3112)	Olink Target 96 Immuno-Oncology(v.3112)	Olink Target 96 Immuno-Oncology(v.3112)	Olink Target 96 Immuno-Oncology(v.3112)	Olink Target 96 Immuno-Oncology(v.3112)	Olink Target 96 Immuno-Oncology(v.3112)	Olink Target 96 Immuno-Oncology(v.3112)	Olink Target 96 Immuno-Oncology(v.3112)	Olink Target 96 Immuno-Oncology(v.3112)	Olink Target 96 Immuno-Oncology(v.3112)	Olink Target 96 Immuno-Oncology(v.3112)	Olink Target 96 Immuno-Oncology(v.3112)	Olink Target 96 Immuno-Oncology(v.3112)	Olink Target 96 Immuno-Oncology(v.3112)	Olink Target 96 Immuno-Oncology(v.3112)	Olink Target 96 Immuno-Oncology(v.3112)	Olink Target 96 Immuno-Oncology(v.3112)	Olink Target 96 Immuno-Oncology(v.3112)	Olink Target 96 Immuno-Oncology(v.3112)	Olink Target 96 Immuno-Oncology(v.3112)	Olink Target 96 Immuno-Oncology(v.3112)	Olink Target 96 Immuno-Oncology(v.3112)	Olink Target 96 Immuno-Oncology(v.3112)	Olink Target 96 Immuno-Oncology(v.3112)	Olink Target 96 Immuno-Oncology(v.3112)	Olink Target 96 Immuno-Oncology(v.3112)	Olink Target 96 Immuno-Oncology(v.3112)	Olink Target 96 Immuno-Oncology(v.3112)	Olink Target 96 Immuno-Oncology(v.3112)	Olink Target 96 Immuno-Oncology(v.3112)	Olink Target 96 Immuno-Oncology(v.3112)	Olink Target 96 Immuno-Oncology(v.3112)	Olink Target 96 Immuno-Oncology(v.3112)	Olink Target 96 Immuno-Oncology(v.3112)	Olink Target 96 Immuno-Oncology(v.3112)	Olink Target 96 Immuno-Oncology(v.3112)	Olink Target 96 Immuno-Oncology(v.3112)	Olink Target 96 Immuno-Oncology(v.3112)	Olink Target 96 Immuno-Oncology(v.3112)	Olink Target 96 Immuno-Oncology(v.3112)	Olink Target 96 Immuno-Oncology(v.3112)
Assay		IL8	TNFRSF9	TIE2	MCP-3	CD40-L	IL-1 alpha	CD244	EGF	ANGPT1	IL7	PGF	IL6	ADGRG1	MCP-1	CRTAM	CXCL11	MCP-4	TRAIL	FGF2	CXCL9	CD8A	CAIX	MUC-16	ADA	CD4	NOS3	IL2	Gal-9	VEGFR-2	CD40	IL18	GZMH	KIR3DL1	LAP TGF-beta-1	CXCL1	TNFSF14	IL33	TWEAK	PDGF subunit B	PDCD1	FASLG	CD28	CCL19	MCP-2	CCL4	IL15	Gal-1	PD-L1
Uniprot ID		P10145	Q07011	Q02763	P80098	P29965	P01583	Q9BZW8	P01133	Q15389	P13232	P49763	P05231	Q9Y653	P13500	O95727	O14625	Q99616	P50591	P09038	Q07325	P01732	Q16790	Q8WXI7	P00813	P01730	P29474	P60568	O00182	P35968	P25942	Q14116	P20718	P43629	P01137	P09341	O43557	O95760	O43508	P01127	Q15116	P48023	P10747	Q99731	P80075	P13236	P40933	P09382	Q9NZQ7
OrignalID	OlinkID	OID00752	OID00753	OID00754	OID00755	OID00756	OID00757	OID00758	OID00759	OID00760	OID00761	OID00762	OID00763	OID00764	OID00765	OID00766	OID00767	OID00768	OID00769	OID00770	OID00771	OID00772	OID00773	OID05549	OID00775	OID00776	OID00777	OID00778	OID00779	OID00780	OID00781	OID00782	OID00783	OID05550	OID00785	OID00786	OID00787	OID00788	OID00789	OID00790	OID00791	OID00792	OID00793	OID00794	OID00795	OID00796	OID05551	OID00798	OID00799
Patient id-1(pre-treatment)/2(post-treatment)
001-1	C21002844	3.91769	5.20161	6.84824	2.0485	1.75936	-1.37357	5.38427	3.26486	6.1291	3.2576	7.90993	2.72839	1.16296	9.76269	4.20413	7.12208	9.03735	7.59631	-0.43782	7.23554	8.56936	3.77064	6.00673	4.24533	2.53979	1.06163	0.92922	7.14749	7.45761	8.55611	8.18479	2.87157	0.92542	7.58716	5.94722	3.46399	-0.9022	8.12926	7.59032	3.94883	6.11303	-0.07034	9.43454	7.62872	6.31576	4.27528	5.98559	4.47966
001-2	C21002807	5.30394	5.75622	6.87929	2.24806	4.50778	-1.37441	5.73414	5.73383	7.58397	4.36869	8.75512	3.28409	1.29207	10.7179	4.85948	9.97997	10.3053	7.44077	-0.03794	9.20495	9.08202	3.49459	5.14876	4.51752	2.67417	1.72667	1.25908	7.6426	7.10907	8.82708	9.3711	4.76061	1.1393	8.46828	7.63492	4.11886	-0.8759	7.94213	8.22688	6.3932	6.90387	0.08861	10.535	8.39637	6.47632	4.07981	5.80319	4.7816
002-1	C21002843	3.35699	5.97278	6.92556	0.84184	2.41068	-1.62696	5.6959	3.08013	6.59235	4.00507	8.66017	2.83725	0.85873	10.0473	5.55069	7.91893	9.46975	7.69438	-0.15082	7.75683	9.48999	3.53715	2.32837	4.67983	2.97998	2.07719	1.1862	7.46628	7.35037	9.0579	8.47882	4.12868	1.44054	7.64102	5.40315	3.4638	-0.90536	7.92568	8.61977	7.98713	7.17242	0.06494	10.4379	6.67753	6.11965	4.04932	6.39982	5.07574
002-2	C21002806	3.63805	5.80191	6.79286	0.96881	2.59844	-1.2193	5.93904	3.95363	5.07514	3.01497	8.83591	3.3491	1.39262	9.16963	6.26319	8.67895	8.31684	7.13401	-0.56485	8.22932	9.39805	3.4979	2.2896	4.73216	2.9256	1.73839	0.92482	7.70538	6.9442	9.08321	9.20201	5.08712	1.75456	7.44228	5.04026	3.68843	-0.8598	7.75142	7.31342	6.86504	7.38968	0.08417	10.3974	6.29063	5.64931	3.63455	6.12075	5.18275
003-1	C21002842	4.45967	5.25493	7.00662	1.73623	2.31379	-1.62346	5.34793	2.46397	4.97155	2.86676	8.46077	2.8256	3.45874	10.6925	5.0388	6.66337	8.93103	6.89864	-0.19159	6.30925	9.5737	6.65107	1.76165	4.819	2.65331	1.69463	0.41735	7.25209	7.21333	8.62606	8.73208	2.60903	1.91351	7.48156	6.13301	3.02529	-0.91401	8.13687	6.88226	4.25316	5.73005	0.21503	9.96797	7.21586	5.27095	5.13599	6.12566	4.5465
003-2	C21002805	5.40013	6.66166	6.93881	2.02823	1.73874	-1.7161	5.96947	2.21382	5.70882	3.6522	8.68985	4.11165	4.07517	10.9389	6.04799	8.66137	9.5114	7.53416	-0.05283	9.9925	9.73935	6.89245	1.92107	5.26642	3.26347	1.49809	0.63728	8.02507	6.73603	9.18545	9.09903	4.16231	3.76985	7.79897	7.55597	3.95255	-0.82992	8.06624	8.7284	5.4501	7.39437	0.17791	11.567	7.81034	6.3272	4.76042	6.14719	5.41034
004-1	C21002841	7.36842	5.47285	6.70444	1.82852	5.94638	-0.97259	5.31318	7.39676	8.43188	5.00038	7.97465	9.16734	0.96262	9.87255	4.15619	7.84427	9.28231	7.01118	0.17408	6.22388	9.42993	2.60349	2.99608	5.16256	3.06659	1.70861	0.96336	7.22654	7.36868	8.90173	12.1115	3.85964	1.16496	8.51259	6.67077	4.43085	-0.96037	8.13637	10.249	3.89685	6.41787	0.22589	10.2656	7.48335	6.57431	4.59453	6.42618	4.73902
004-2	C21002804	3.76633	5.65273	6.65516	2.91849	1.89843	-1.54498	5.25543	3.24511	6.51273	4.82357	8.27837	10.4962	1.01748	10.7608	5.13425	12.7353	10.1155	6.46303	-0.25716	11.2674	9.28743	2.57127	2.43028	4.77623	2.64843	1.99072	1.50832	7.56717	7.15066	8.9757	10.0658	4.45534	2.25124	7.75351	6.9812	5.33831	-0.77026	7.50599	8.3637	4.92156	6.93476	0.14049	11.0285	8.77572	7.00353	5.30401	5.92539	5.69207
005-1	C21002840	4.81623	5.87347	6.74296	2.50881	1.10881	-1.17835	5.138	2.24266	3.96948	2.39194	8.57541	4.09111	1.32166	10.9324	5.51049	7.33724	9.18151	7.83617	-0.34401	7.75376	8.87085	4.18557	3.52675	4.37224	3.07254	1.23734	1.43357	7.97564	6.93097	9.0021	9.14844	3.69491	1.65704	7.42914	7.36968	3.47836	-0.91484	7.84267	5.31577	4.35817	6.26242	-0.21237	10.155	7.94248	5.847	4.26748	5.96334	4.92413
005-2	C21002803	4.32302	6.24516	6.8259	3.54349	1.80285	-1.1416	5.37002	2.18833	4.94946	3.05597	8.85381	4.8093	1.22173	11.1819	6.17995	8.63984	10.0988	7.74043	0.00346	9.27565	9.95039	4.03209	1.88126	4.17054	3.56856	2.46506	1.54511	7.94758	6.76818	8.9785	9.5823	4.48841	2.22302	7.56861	7.32165	4.54012	-0.66667	7.64684	6.61447	6.68676	6.95158	0.36623	11.6813	8.28103	6.3263	4.13905	5.98157	5.22499
006-1	C21002839	5.1818	5.30773	6.62631	1.91548	3.6794	-1.60002	5.31783	4.53196	6.34502	2.67218	8.2271	4.4514	0.84521	10.9656	3.78518	7.41181	9.11604	7.18803	-0.46243	5.89576	8.65485	5.10915	5.74103	4.10401	2.71171	1.57018	1.00518	7.60987	6.99951	8.21033	8.89145	4.21444	2.21017	7.60965	5.41249	4.13642	-1.01413	8.22451	8.49766	3.92031	5.99819	0.21346	10.3885	8.41973	6.22503	5.22256	6.04494	4.75378
006-2	C21002778	5.97591	5.57873	6.58619	0.28971	2.98657	-1.81855	5.41363	3.91468	6.21789	2.82025	9.26956	3.55169	0.62936	10.7847	4.22473	9.60437	10.1161	7.54059	-0.30356	6.33363	8.7487	5.8646	2.44504	4.92414	2.64006	1.03571	0.29561	7.19884	6.86352	8.28849	9.15724	3.93816	2.73082	7.1908	8.15096	3.31517	-0.90661	7.99632	8.42815	4.62933	7.41543	-0.02839	11.1067	7.83398	7.03659	4.10756	6.0983	4.9365
008-1	C21002838	8.73663	6.48077	6.79483	3.91587	4.32254	-1.369	5.89301	5.79236	6.67055	4.30726	8.06807	4.60598	0.99613	10.3321	5.00178	9.38628	9.36773	7.08086	-0.10139	7.5232	9.05609	5.61006	6.27967	5.12074	2.99911	1.88309	1.08509	7.8475	7.29232	8.60453	11.866	4.42936	0.48217	8.06264	8.85592	4.96878	-0.58387	7.77734	9.32444	4.9879	7.07361	0.18041	11.1256	8.49554	6.50979	4.1553	5.91805	4.94291
008-2	C21002802	4.50345	6.78122	6.85191	2.04608	2.3079	-1.91583	6.05153	3.7594	5.3181	3.62531	8.57162	3.08082	1.0129	10.2629	5.29564	9.44656	9.77511	7.48925	-0.00109	8.97582	9.45776	3.85401	4.32071	4.56991	3.38262	2.29718	0.61648	8.03869	6.99171	8.79948	10.1629	4.98614	0.40522	7.60747	7.15601	3.59121	-0.87606	7.55127	7.46352	7.59267	7.56758	0.1613	11.7974	7.9496	6.54083	3.94545	5.79987	5.20128
009-1	C21002837	10.9574	5.22833	6.71348	1.78889	5.38721	-1.20111	5.47732	8.17053	7.20683	3.99628	8.04159	6.0646	0.98808	9.29597	4.36328	8.52996	9.162	6.74929	1.67911	6.57029	7.5214	3.15093	1.26345	4.87372	2.72304	1.27478	0.6306	7.56015	7.14528	8.34116	10.5362	3.4364	1.52792	8.65849	8.54511	4.99821	-0.70935	8.16407	10.0004	3.46869	6.87181	0.24107	10.1133	7.07014	5.18509	4.30471	6.53881	4.58893
009-2	C21002801	7.45853	5.94623	6.88762	1.29194	5.95881	-1.44476	5.72587	7.31345	7.14737	3.7086	8.43427	2.59302	0.5886	9.48972	4.66153	9.38491	9.00019	7.30894	1.35368	8.8056	8.34559	3.22018	1.59015	5.29267	3.16419	1.0825	0.40758	7.88892	6.97326	8.57473	12.2821	4.84143	1.66229	8.64311	8.15349	6.02076	-0.62357	7.89769	9.90209	6.45712	7.53525	0.11587	11.3058	7.11442	5.73664	4.11545	6.73383	4.94826
010-1	C21002836	6.25902	6.25755	7.29694	1.57091	2.1102	-2.48888	5.42264	3.51507	6.62113	4.61539	9.15546	5.7452	5.81716	12.1185	5.27399	8.98926	8.01167	6.85325	-0.26967	8.32399	9.2284	7.30224	5.84344	5.61226	3.17195	3.79076	0.45772	8.05199	6.94562	8.69441	8.99439	4.71142	2.21387	8.84526	8.49015	4.42384	-0.94224	7.56756	9.46249	6.26688	6.56133	-0.05676	13.4773	7.34438	7.19152	4.99476	6.32991	5.13857
010-2	C21002800	4.25544	5.94027	6.98805	2.07532	2.14907	-2.53987	6.0242	3.03002	6.26835	4.46391	9.66605	4.90258	4.07151	11.4257	5.53443	9.05425	8.80198	7.82257	0.11262	8.33932	9.20186	6.61173	6.51739	5.25097	3.24491	2.08652	1.50377	8.17653	6.20555	8.74054	9.61244	4.9474	2.8356	8.1475	7.88702	4.55607	-0.8497	7.81259	8.96595	5.11366	7.2346	0.23308	13.4577	8.51551	8.08344	4.64025	6.21184	5.29414
011-1	C21002835	5.13489	4.74148	6.93949	0.8371	5.95553	-1.08667	5.7346	6.41723	7.97548	4.49318	8.14756	2.43737	0.73109	9.81284	4.71439	8.24317	9.43509	7.21811	0.69288	7.43472	9.1376	3.76847	1.09175	4.68261	3.2854	2.1457	1.48786	7.39748	7.33655	8.81007	10.6243	4.75972	0.17791	8.29763	9.35663	4.16184	-0.64944	8.66392	10.3505	3.72153	5.67151	-0.02859	10.1878	7.92114	7.10793	4.59588	6.08987	4.51425
011-2	C21002799	3.74132	5.68186	7.08647	1.63236	2.74446	-1.14628	5.84785	4.07944	6.38159	3.10486	9.54248	3.02214	0.95113	10.2657	5.53758	9.73084	9.60287	7.81675	-0.03679	9.45211	9.3617	4.03233	1.09458	5.2604	3.5503	2.546	0.86193	7.80411	6.97496	8.97525	9.16573	6.12306	1.11689	7.63706	5.76936	4.68749	-0.51454	8.10853	8.74892	5.90117	7.3359	0.22748	10.6936	7.9675	8.9287	4.48738	5.98693	4.99214
012-1	C21002834	3.99903	5.96357	7.53097	1.31212	2.84753	-1.3946	5.07659	3.13518	5.0279	2.59488	8.85781	4.78769	0.98663	10.502	4.64115	6.35504	9.35642	6.64556	0.1317	6.98323	9.87982	4.6822	1.44372	4.45253	3.19729	1.31193	0.90576	7.66691	7.34385	9.0319	9.48613	2.89271	1.15989	7.28833	5.93644	4.16888	-0.71622	7.63582	6.99452	4.00647	5.58625	0.21284	9.46599	7.33332	6.5371	5.04942	6.46068	5.1732
012-2	C21002798	10.1891	6.6382	7.40571	2.27945	3.65578	-1.24673	5.46365	4.56397	5.64902	2.05991	10.6064	6.08389	0.58177	10.1575	5.89079	9.82899	10.1013	7.26013	0.43677	9.46608	8.86428	5.13181	0.64388	6.05617	3.00482	2.41622	0.71865	8.49921	6.14271	9.10411	12.5771	4.28123	2.29571	7.10773	6.22621	6.62754	-0.64545	7.48813	7.75555	5.74243	7.23228	0.01798	10.2717	7.4	6.64106	4.81562	6.3845	5.66648
013-1	C21002833	7.33806	5.88607	7.10741	3.90561	5.03169	-2.22587	4.99192	5.27069	7.95751	4.68896	8.58137	5.90207	1.17691	10.9307	5.07727	9.92208	9.60061	6.72888	1.32715	7.85566	7.63526	3.69679	5.94287	5.06921	2.97342	2.19846	0.83411	7.504	7.06658	9.10153	10.2662	4.72991	1.08181	8.51122	9.83897	5.06018	-0.53705	7.75514	10.1154	3.52297	7.03991	0.1278	10.3157	7.36535	6.22582	4.568	5.86228	4.90986
013-2	C21002797	4.08744	5.46339	6.56724	1.73088	2.87891	-1.83872	5.48248	4.01231	6.55301	3.53152	8.86238	3.27631	1.33802	10.251	5.6388	8.74981	8.39994	7.86714	0.04845	8.52951	9.03456	4.74226	6.25748	4.09764	2.87044	2.21082	0.3751	7.57373	6.8036	8.89172	9.40007	5.06061	0.20358	7.83232	7.23527	3.70084	-0.89521	7.73872	8.1763	6.34328	6.68973	-0.07903	10.3218	7.15224	5.89448	4.42237	5.78166	5.17471
014-1	C21002832	9.38791	5.89957	7.10011	2.1928	5.54911	-1.31899	5.6069	7.00968	7.39354	4.18143	8.21402	4.05124	0.63973	10.6428	4.21583	8.35811	9.7915	7.12897	0.21576	7.62184	8.99694	3.33696	3.65579	6.27937	2.89697	0.84357	0.65827	7.5105	7.25064	9.25827	13.7026	3.45058	0.52197	8.25633	8.23565	6.69086	-0.89258	8.35584	10.0739	4.15906	7.62852	0.7688	10.6005	7.69359	6.25077	4.21667	6.42582	4.66375
014-2	C21002796	3.4167	6.08426	7.10222	2.28901	1.93204	-1.34934	5.90391	2.48565	4.53041	2.83934	8.68347	3.40578	1.09685	10.821	5.87126	9.69589	10.4369	7.56195	0.27058	10.6195	9.92018	3.31601	4.20203	4.48625	3.08745	2.39507	1.53237	7.75358	6.98961	9.04601	8.61243	4.31228	1.32899	7.32944	5.75096	3.47806	-0.66676	8.13106	6.94543	7.04717	7.98567	0.31671	11.0053	8.23536	6.01106	4.01891	6.02315	5.31996
015-1	C21002831	4.90653	5.97951	7.27095	1.13642	1.1574	-1.4819	5.58554	2.24636	4.57231	2.53069	8.25362	2.60225	0.96762	10.7701	4.95474	8.33883	8.55572	7.42916	-0.54391	8.09775	8.68691	8.20799	4.94436	4.79643	2.69937	1.43908	0.33962	7.1329	7.31047	8.92058	8.75201	3.86681	0.80914	7.48656	6.37814	2.6098	-1.17652	8.43832	6.07087	6.45427	7.13735	0.09219	10.756	5.68916	5.74173	4.13041	6.15259	4.79988
015-2	C21002795	10.1697	5.80575	7.03171	0.8008	4.89372	-1.30848	5.78102	8.07769	7.32231	3.60811	9.12848	3.66725	0.69214	9.26039	4.95103	10.1455	9.06882	6.95946	2.35633	7.86695	7.69859	3.73287	0.90223	5.54853	2.88225	2.09953	1.32224	7.09254	6.87709	9.03209	12.4747	5.75066	1.19877	8.79542	9.12091	5.44794	-0.62935	8.44915	9.78909	6.2244	7.34039	0.07083	10.2443	5.51763	5.97169	3.21494	6.49839	4.78267
016-1	C21002830	9.39068	6.69688	6.90784	3.02954	6.24726	-1.16399	6.42191	7.11908	8.04387	4.18268	9.56806	5.9063	0.60754	11.626	5.30724	9.3051	11.0727	7.15282	1.58357	8.69486	8.53408	4.61164	5.6469	5.30174	3.50713	1.80505	0.84909	8.54052	7.19488	10.0427	12.4026	3.61717	1.49164	8.84803	7.36863	5.93708	-0.82414	8.54304	10.0387	5.2278	7.05184	0.22511	10.6961	8.8114	6.52799	5.03612	6.78149	6.78946
016-2	C21002794	5.40265	7.04309	6.89293	1.47878	2.36201	-1.49698	6.05501	2.48237	4.86603	3.42723	11.5545	5.72925	0.75645	10.2332	5.95962	7.94294	9.68358	7.83315	0.32348	9.10162	9.44369	5.85637	3.54151	5.51625	3.88244	2.09751	0.72829	8.84574	5.69187	10.0302	10.4669	4.52881	1.80065	7.59137	5.72964	4.30136	-0.95449	8.02476	6.34494	5.53763	7.09648	0.1198	10.2659	7.81622	6.93355	5.93267	6.63443	6.57471
017-1	C21002829	11.802	5.74839	6.8396	2.54163	7.03295	-1.12563	5.87085	8.79882	8.59863	5.4154	8.30408	6.26956	0.7704	9.7371	5.44509	8.89086	10.5155	6.57474	2.4767	8.02372	7.76739	4.597	1.06288	6.25735	2.62762	1.06215	1.04442	6.88975	7.28152	9.7195	13.4119	4.83445	0.70717	9.59889	9.72295	6.15673	-0.84976	8.57531	10.2896	4.56803	6.19123	0.16714	9.75107	8.192	5.80818	4.40073	6.61048	5.12558
017-2	C21002793	9.86292	5.97414	6.7962	0.84047	6.09214	-1.46327	5.71376	6.93976	7.77649	2.98889	9.16936	2.9427	0.46385	10.0947	5.96776	8.54165	9.51182	7.38259	0.26477	7.20928	7.76874	4.76869	0.0334	7.50552	2.79513	3.13443	-0.01626	7.93005	6.58733	9.50497	14.2814	6.80013	1.18111	7.61144	6.84877	7.60772	-0.94922	7.85245	9.50597	5.84528	7.02023	-0.07129	9.72497	7.19362	6.63421	4.22362	6.65771	5.35876
018-1	C21002828	6.77002	5.5218	6.80263	1.53136	4.52522	-1.31986	5.28762	6.31934	5.95389	2.64595	8.49876	3.28025	0.85329	9.85302	4.41792	8.25167	9.34325	6.23983	0.68003	7.04907	9.3424	3.79006	1.5192	4.87654	2.83567	1.46699	0.90635	7.32648	7.10132	9.24149	12.0998	5.56387	1.80678	8.25967	7.84964	3.67599	-0.76534	7.91502	8.80277	4.67614	6.74241	0.13425	9.92745	7.37121	5.97166	4.62547	6.4167	4.85415
018-2	C21002792	6.42176	5.7309	6.79809	1.47596	4.52678	-1.10325	5.69964	5.42702	6.38123	2.7484	9.8868	2.88607	0.91503	8.99764	4.48978	8.49833	9.02369	7.26306	-0.21843	6.89286	8.6653	4.56249	1.36556	5.07449	2.88858	1.85614	1.25957	7.50829	6.81854	9.14864	10.6709	4.9506	2.0145	7.53334	7.13891	3.32549	-0.49716	8.02505	9.06507	6.02401	7.38151	0.17856	9.72091	7.35463	6.26308	4.48597	6.45607	5.17246
019-1	C21002827	3.77429	5.30448	6.97435	1.28684	2.70681	-1.23898	5.44996	3.68683	5.87105	3.14847	8.22188	2.64982	0.71578	9.52249	4.90728	7.26788	8.66674	7.634	-0.17123	6.91648	9.0988	3.6695	7.3047	4.50071	2.69003	1.73183	0.65853	7.31904	7.31597	8.64073	8.5355	4.55068	0.76947	7.36437	6.13713	3.16528	-0.63028	8.28842	8.39449	6.08969	7.31514	0.10277	10.3478	7.20917	5.2016	4.36016	6.05703	4.38729
019-2	C21002777	9.88929	5.29339	6.95891	1.80831	5.57797	-1.63702	5.61406	8.48731	7.86247	4.26935	7.90927	3.93722	1.48911	10.2448	5.09406	9.70964	9.23387	7.0844	1.12322	7.18062	7.84564	4.02808	6.5341	5.22514	2.56338	1.47526	0.85624	7.61448	7.56642	8.99267	12.7692	8.00864	0.80149	8.43711	7.32178	5.55835	-0.69732	8.18788	10.1055	3.91262	6.36754	-0.13938	10.1542	7.75702	5.75134	4.54182	6.28218	5.16479
020-1	C21002826	8.4808	5.63557	6.6552	1.6573	5.16137	-1.03058	5.51167	7.83649	7.0942	4.5112	7.98044	2.26513	0.57917	10.884	4.14778	7.72433	8.64939	7.03189	1.65449	6.52851	7.9494	4.15657	1.7563	5.24583	2.91725	1.6443	1.0844	7.21497	7.98723	9.19646	12.0582	5.25719	0.68518	8.56234	7.81996	4.84713	-0.49516	8.55979	9.79375	4.48359	7.4981	0.6848	10.6517	6.88005	6.34345	4.6257	6.28077	4.8467
020-2	C21002791	7.98701	5.75622	6.58483	2.1016	5.63628	-0.91511	5.78366	9.00502	7.70007	4.58484	9.37926	3.60163	1.13615	11.5167	5.13545	11.2811	9.0705	7.19418	1.43956	9.20452	8.37335	4.12035	1.3969	6.21021	2.79428	1.42424	1.30379	8.05865	7.32798	9.3084	10.5586	6.9747	1.55346	7.96876	9.54298	5.64145	-0.66052	8.28781	10.3274	6.30343	8.73666	0.72259	11.5092	7.79943	6.35511	4.42568	6.0947	5.47892
021-1	C21002825	10.236	5.82729	7.34735	1.95304	5.38185	-0.65137	6.10458	7.93402	7.76695	4.78621	8.2443	4.64689	1.6234	10.0392	5.55148	9.62285	10.3375	6.99473	1.63704	7.42792	9.49423	6.0502	5.47515	5.92425	3.02951	1.6682	0.95767	7.31406	7.15711	9.22519	13.5609	6.80978	2.94576	9.35269	9.25847	7.02015	-0.52578	8.71458	10.4204	6.08026	7.66657	0.23036	10.9338	7.68781	6.81643	3.86608	6.50702	4.83503
021-2	C21002790	12.1077	6.22034	7.06056	1.45303	4.88125	-1.42146	5.98924	8.83786	8.20175	4.28521	9.15803	3.58185	1.03858	10.1427	5.40725	10.4765	10.8671	6.68035	0.80361	8.51166	8.66459	4.67646	2.74459	6.21271	2.84492	0.89561	0.3375	7.86365	6.4497	9.03146	13.4868	5.31893	2.3458	8.55282	8.21627	7.41217	-1.05888	8.33296	10.5583	5.74929	7.87622	0.016	10.6249	7.64276	7.15537	4.0295	6.66321	4.86579
022-1	C21002824	10.01	5.71679	6.60969	3.31574	4.27107	-1.27792	5.46811	7.33694	6.90792	3.49743	7.87393	4.62359	0.58316	12.0869	4.46064	8.64625	9.01375	6.96166	0.96783	7.98657	8.83692	3.74949	4.71694	5.07021	2.63901	1.26716	0.89575	6.91231	7.14548	8.7635	12.8178	5.03608	1.29719	8.62091	7.85089	4.97843	-0.6893	7.93257	9.52771	5.31751	7.28202	0.00705	10.4486	7.59526	6.05455	4.38188	6.46746	5.26818
022-2	C21002789	6.37606	5.83268	6.81821	2.9382	5.32138	-1.18371	5.71997	6.54278	6.80158	3.16138	8.96954	3.33555	0.75053	11.9913	4.3688	9.50348	9.38944	7.61933	0.58219	7.77875	9.31518	5.82399	5.42557	4.90565	3.04076	2.03067	1.19302	7.46978	6.84798	8.95833	10.597	4.06799	1.84613	7.94336	7.50834	4.77387	-0.53101	7.79098	9.51513	4.99942	7.35822	0.13028	10.6585	7.65799	6.43219	4.41722	6.29187	5.54595
023-1	C21002823	5.15248	5.08957	7.07084	0.70156	6.4158	-2.23145	5.8077	7.58861	8.71951	4.22092	7.92373	2.10901	3.32434	9.95189	5.38243	8.19528	9.99035	7.37173	0.23418	7.0992	8.4727	4.38875	2.46378	4.15747	3.00886	1.44272	0.89653	7.14538	7.48525	8.93638	10.5176	4.07447	1.07649	8.64307	9.91227	4.40594	-0.86748	8.6803	10.2376	4.2283	7.21691	1.32944	10.1844	7.93744	6.978	4.68266	6.1978	4.70336
023-2	C21002788	4.9415	5.48249	6.83789	1.7769	2.77716	-2.50765	5.89397	4.66949	6.70447	3.16014	8.03783	2.89727	3.80281	10.661	5.96276	8.60659	9.17001	7.48316	0.17029	8.11166	8.54117	5.6632	2.69234	4.17775	3.19457	2.0678	1.10093	8.09543	6.69127	9.16629	9.16587	4.51838	1.96062	7.78276	10.1971	3.14856	-0.5878	8.08567	8.0988	5.91671	7.46627	0.5496	10.6632	7.24067	6.5294	4.56913	6.22933	5.14593
024-1	C21002822	7.58133	5.57383	6.97673	2.61651	8.73056	-1.33371	6.63265	9.81838	9.48658	6.26538	8.60596	4.25955	0.84677	10.9234	4.73156	10.4915	11.6126	7.64387	2.69156	7.48918	9.01204	4.83375	2.5941	6.13371	2.81361	1.92627	0.78054	7.69535	7.35237	10.2672	13.7825	4.96453	2.97304	10.8916	10.1826	7.8214	-0.55985	8.63776	10.7869	4.46387	8.20308	0.1814	10.4133	8.79646	7.69309	4.08777	6.74547	5.76854
024-2	C21002776	11.8785	5.74392	7.0421	2.18123	7.2834	-0.90761	5.84783	9.77702	9.14834	5.40182	8.27279	3.80951	1.38782	9.76185	4.63236	9.8749	9.97844	6.84613	1.0977	7.08207	8.12458	5.42117	3.49129	6.83004	2.80911	1.29434	1.09118	7.83557	7.55098	9.38857	14.2619	3.88671	2.23187	9.83241	7.86793	7.5287	-0.76797	8.2789	10.8263	4.36124	7.83961	0.03638	9.82088	7.58206	7.74228	4.84237	6.8187	4.94254
026-1	C21002821	11.127	5.75637	7.09733	1.55968	4.80161	-0.91677	6.18049	8.91749	7.0344	3.78798	8.22613	2.98221	3.01003	9.77189	5.38925	8.3849	9.52028	6.56749	1.65062	6.83554	8.8807	3.71377	4.22919	5.98217	3.31025	1.40277	0.6731	7.25394	7.48262	8.98676	12.8542	4.60021	-0.17411	9.68689	9.31046	6.33348	-0.81916	8.20804	10.5313	4.53975	7.28453	0.09666	10.1127	7.22807	5.87023	4.01995	6.51551	4.99059
027-1	C21002820	9.25768	6.47012	6.92953	1.70945	5.66041	-1.4956	6.3381	9.07676	7.69707	4.47191	8.39911	3.07781	1.01821	9.88186	4.9437	9.54149	9.38333	7.05562	2.18237	7.42944	8.55814	4.36422	1.60584	6.01149	3.03691	1.68257	0.93372	8.00285	7.08853	9.92771	13.5754	4.99519	1.17019	9.32029	8.92059	6.86982	-0.92282	8.49402	10.5771	4.71353	6.76142	0.53517	11.4582	7.56036	5.95299	4.0822	6.95132	5.0316
029-1	C21002819	7.22526	5.94981	6.9015	1.46351	6.04119	-1.48924	5.94959	8.3564	7.913	3.69043	8.13378	2.43153	2.67443	11.1828	5.44151	10.2089	10.9903	7.18783	0.75404	7.52205	7.54371	4.26404	0.48791	5.62176	3.2002	0.61279	0.641	7.9317	7.31886	9.40582	12.4208	7.03507	0.8554	8.57433	7.77164	6.47479	-0.90419	7.93789	10.495	4.72402	7.29718	0.22341	10.6041	7.80574	5.68734	4.55795	6.59961	4.79175
030-1	C21002818	8.76094	5.7615	7.51234	3.32216	5.92538	-1.14319	6.00412	9.13682	7.91429	4.71362	8.07879	3.04555	1.07313	10.0395	4.89342	9.2939	9.11596	7.19724	1.75947	6.76888	8.65618	3.6	2.55937	6.4204	2.92348	1.64044	0.67963	7.70748	7.0541	9.29356	12.946	4.96664	1.5592	9.02267	8.54507	6.98728	-0.53866	8.15759	10.6837	4.4023	8.16557	0.4234	10.7862	7.79682	6.42646	4.56111	6.88141	4.83758
031-1	C21002817	8.47505	6.6108	7.18298	2.52557	5.49836	-1.35103	5.28733	7.46461	7.29423	4.42674	8.71202	6.97306	3.15502	11.8435	5.16723	8.9613	10.3905	6.3322	0.57685	7.86257	8.7953	4.97558	4.80663	5.30549	3.09526	1.83391	0.7631	8.00269	7.1908	8.84603	11.7316	5.52653	0.5636	8.0041	8.43016	6.7974	-0.74926	7.57234	9.78496	2.65281	6.726	-0.14462	12.6544	9.5361	7.86516	4.84675	6.44296	5.71365
031-2	C21002787	11.6049	6.48581	7.59214	1.47744	5.52969	-1.25857	6.04063	7.93026	7.46333	3.13275	9.91125	3.44812	0.91203	10.1389	5.98889	10.069	9.79845	7.33098	1.42665	7.66294	7.9146	3.5611	1.92223	6.4691	3.62876	1.72992	1.12964	7.93786	6.91496	9.79578	13.5132	9.25798	1.10157	8.4893	6.98845	6.46388	-0.52454	8.18853	9.81523	7.28641	7.45714	0.26039	11.7985	7.81851	5.85652	4.01045	6.774	5.55244
033-1	C21002816	12.8649	5.7802	7.27409	4.04	5.74939	-1.10948	5.49013	9.44907	8.65075	4.74335	7.97281	3.82073	0.79704	11.9962	5.07996	10.6975	10.095	6.36615	1.30927	7.54913	8.46486	2.96649	6.34024	7.20442	2.6904	1.64319	0.24477	7.13297	7.33486	9.33904	13.8368	3.45713	2.61559	9.33984	9.74159	7.30358	-0.29256	7.89199	10.7841	3.41212	6.33361	0.0007	11.7752	7.69612	6.62778	5.74583	6.56646	5.36555
034-1	C21002815	9.396	4.73156	7.48762	1.60966	7.27949	-1.42206	5.90021	9.3945	8.55275	5.79519	8.20858	6.27832	0.98869	9.90395	4.57966	10.0826	9.63022	5.69962	2.32876	7.15476	8.40857	3.16543	3.7695	5.96678	3.14218	1.29029	0.70474	7.18598	7.37234	10.2732	12.9175	5.03836	1.61975	9.89978	9.87032	7.48868	-0.82178	8.50513	10.7762	3.98002	6.50664	-0.01351	9.96249	7.81035	6.3401	4.37667	6.59344	5.40637
034-2	C21002786	9.31748	6.35509	6.93187	1.77665	6.5637	-1.24397	6.01176	8.58887	8.86657	4.5698	8.84621	3.90475	0.82405	10.2773	5.19003	10.0785	10.8951	7.15622	0.84933	9.24106	8.30331	3.40124	2.81696	4.92992	3.41578	1.4731	0.81583	7.78527	7.00413	9.25014	10.7908	6.5324	2.4905	8.97252	8.70703	4.48728	-0.52319	8.64181	10.525	7.03851	7.67859	0.09358	11.01	8.06829	7.18852	3.5547	6.34659	4.9336
035-1	C21002814	12.0744	6.13161	7.43074	2.77097	3.36775	-1.16894	5.90706	8.67134	7.57134	3.84098	10.0007	5.3395	2.90979	11.2157	4.805	10.953	9.43954	5.70094	1.01604	8.40536	6.8196	3.81019	5.24244	7.33239	3.17639	3.87548	0.48732	8.57217	6.96509	10.0134	13.1958	6.0683	2.21472	9.45426	8.95051	6.16088	-0.76276	7.14729	10.3402	4.54805	6.64206	3.32159	11.1297	7.83575	6.58978	5.24039	6.51205	5.55687
035-2	C21002785	10.271	6.18782	7.32249	3.59315	5.86315	-1.10685	6.52652	9.23014	8.42338	4.59798	9.06586	4.77302	2.43702	10.8777	5.74623	12.2267	9.69657	6.44149	2.28678	8.42601	7.89153	4.93684	4.30088	6.37982	3.72364	3.91443	1.28076	8.73344	7.22095	9.84016	12.9798	5.8703	3.18495	9.792	10.1744	6.31498	-0.62802	7.82346	10.6059	6.94349	7.49503	3.46608	10.9638	7.81156	6.53381	4.85789	6.83511	5.81463
036-1	C21002784	12.1727	6.42328	6.93728	2.60455	3.97382	-1.48317	5.87959	8.74947	7.73487	5.0455	8.83711	4.65849	1.13312	10.8163	5.40095	10.9049	10.4484	6.82241	2.04216	10.4366	8.24169	2.67144	5.10519	6.09641	2.81918	1.99024	1.17488	8.02878	6.76993	9.54059	13.0455	4.93053	0.72072	9.35571	9.08993	6.72187	-0.60071	7.63824	10.3003	7.106	7.16711	0.10699	12.0162	7.15544	7.53793	4.62305	6.51734	5.59816
037-1	C21002813	10.5601	5.99301	6.44005	1.80981	3.7792	-1.54725	5.64867	8.96252	7.63447	4.15687	8.16665	3.24267	0.7676	11.0673	4.93814	8.99336	9.88753	6.49243	1.8257	6.39033	6.78553	3.01358	6.81403	6.71413	2.83054	1.06933	0.96675	8.16586	7.13223	9.60186	12.9497	5.16383	2.39988	9.36073	9.06366	6.90602	-0.66474	8.29346	10.6133	4.12563	6.59944	0.18343	10.0045	7.44679	6.57752	5.3691	6.73284	4.64397
037-2	C21002783	9.05198	5.74298	6.36903	1.42773	4.51654	-1.41476	5.62534	8.74015	7.71227	4.70611	9.67243	3.07627	0.60026	10.0759	5.46616	9.20254	9.54013	7.16205	1.34174	7.79994	7.90183	4.42467	5.68686	5.6088	2.55512	1.20621	1.23199	7.84038	6.5858	9.37154	12.4845	3.8248	2.48465	8.67021	9.36824	7.16513	-0.7319	8.11564	10.3148	6.23322	7.13386	0.00778	10.8227	7.61479	6.70637	4.28219	6.68318	4.89674
038-1	C21002782	10.7995	6.03157	6.95675	1.94442	6.53207	-1.29552	6.09443	10.218	8.75968	4.64488	8.98011	1.98875	1.14303	9.2158	4.76803	10.1216	10.1295	7.38956	1.64881	6.95317	8.98922	4.28738	0.20799	6.50877	2.65933	1.48053	0.26024	7.76193	6.95483	9.70246	13.8897	5.21089	1.33665	9.41683	9.15081	7.60063	-0.57935	8.75686	10.8212	6.71309	7.75265	0.3311	10.9718	7.02021	6.24571	3.93615	6.80501	5.42975
039-1	C21002812	8.14202	5.00642	7.14777	2.38745	6.37584	-1.36515	5.5211	7.83473	8.4812	4.87529	8.12982	2.80217	0.89374	9.80445	4.16692	9.1581	9.7985	6.98653	0.94841	6.30642	7.62009	4.74548	2.65059	5.35893	2.616	1.39166	1.2866	7.35002	7.36796	8.9575	12.3558	3.75277	0.90466	8.58284	9.2964	5.75846	-0.64618	8.04512	9.96816	3.46994	6.50019	0.05729	10.5609	7.66445	5.86775	4.08815	6.32811	4.73189
039-2	C21002781	12.5238	5.65257	6.76797	2.96591	5.4087	-1.43629	5.78984	8.79983	8.3072	4.5815	8.61804	3.62032	0.79928	9.53989	5.28541	10.3441	9.72039	6.70681	1.65479	8.2148	7.93435	4.48456	1.43427	5.82193	2.53463	1.94013	0.85358	7.89419	6.61363	9.07884	12.0243	4.35842	1.28827	8.78816	9.55921	5.42892	-0.77545	7.67844	10.1495	6.59517	7.66722	0.19887	11.3053	7.68311	6.1662	3.61918	6.25276	4.80572
040-1	C21002811	3.29828	5.13055	6.80564	0.95076	1.95706	-1.40027	5.74633	3.57025	4.84507	3.54714	7.9362	2.77681	0.27167	9.6147	5.13167	7.94924	8.19513	7.5468	-0.07335	6.72727	9.60906	2.98877	4.08277	4.21762	2.99485	1.84595	1.24071	7.10087	7.06487	8.2944	9.57704	3.96127	1.3135	7.23744	5.8001	3.67194	-0.83743	7.88055	7.04943	4.29938	7.05296	-0.13485	10.6619	6.78136	5.90426	4.37902	5.8941	4.45235
040-2	C21002780	7.35152	5.45056	6.78733	1.97991	5.39621	-0.78736	5.83248	7.5964	7.47369	4.13701	8.23562	3.33124	0.92866	9.33688	5.32543	9.08416	8.78332	6.99912	1.33447	7.59432	9.71339	3.08282	4.67075	4.92518	3.13873	2.1747	1.619	7.35799	6.77814	8.60709	11.6066	5.42973	2.02888	8.32029	8.56703	4.98058	-0.83687	7.78575	9.81329	6.71164	7.57993	-0.03926	10.9451	7.01151	6.00841	4.24605	6.35731	4.70975
041-1	C21002810	9.33046	5.49371	6.87944	1.50213	5.05932	-1.51076	5.80308	9.0324	8.05477	4.45538	7.85231	2.77494	0.67402	8.80534	5.3803	9.13676	9.23874	6.11088	1.70959	8.0321	8.06804	3.41934	2.63823	5.70542	2.46963	1.18188	1.25976	7.18294	7.0456	8.90476	12.6764	5.67124	1.2077	8.83183	8.98962	5.93674	-0.55351	8.01741	10.5374	7.27249	6.8294	0.17188	10.9824	5.90779	6.31636	3.77831	6.43117	4.55352
042-1	C21002809	9.22096	6.03198	6.68617	1.21252	5.05677	-1.50072	5.86166	9.41716	8.40924	5.39447	8.036	3.47242	0.34182	10.2402	4.82505	9.23731	9.44191	7.32596	0.96049	8.51301	7.13734	5.63301	1.58175	5.30347	2.73588	1.09547	0.1997	8.00757	7.42599	9.41373	12.3049	4.04088	0.54702	9.09155	9.32415	6.99428	-0.94668	8.55492	10.8241	3.32063	6.95819	0.33596	13.9798	8.23028	7.8949	4.57465	6.32162	5.35083
045-1	C21002779	3.7869	5.67256	6.71161	1.20722	1.98948	-1.36735	5.76526	4.21154	4.30198	2.99901	8.38709	3.06596	0.76669	9.97333	4.85067	8.79742	9.27352	7.49363	0.06667	9.19499	9.10709	2.89418	1.37497	4.6034	2.84871	2.36971	0.66729	7.13857	7.21379	8.59301	8.49106	4.37665	1.8749	7.31168	6.19519	4.05027	-0.92035	7.94803	6.84682	7.28501	7.39591	0.23538	11.2714	7.42591	5.14495	4.15087	5.49496	4.71894
046-1	C21002808	10.1296	5.27677	6.86084	2.4596	6.33143	-1.24632	6.37375	7.78301	8.50131	5.62214	8.38357	5.83079	1.35309	9.98508	5.14009	9.27128	9.81067	6.57155	0.60713	6.8522	8.28809	7.99929	4.45957	6.23633	2.75343	2.10219	0.62777	8.10091	7.04759	9.29027	13.6149	5.50307	0.95509	8.99066	10.0533	6.55325	-0.69914	7.98811	10.8454	3.65736	6.40384	0.10466	10.4708	7.40894	6.58296	4.35342	6.55218	5.13205
	Sample Control	3.16713	4.44069	6.83715	0.51417	1.33052	-1.38657	5.51843	2.53738	6.24688	5.19336	7.57639	1.72619	0.82631	9.59614	4.39688	6.20819	8.64817	7.18398	0.08089	5.2875	8.19415	3.68749	1.44349	4.09428	2.48176	1.19536	0.57581	6.42529	7.44236	8.20648	7.65396	2.87779	0.05493	7.63941	7.98166	2.89581	-0.7265	7.99684	8.23407	3.78005	6.99638	-0.07838	9.28538	7.02349	5.32401	4.19591	5.1528	3.98199
	Sample Control	3.19024	4.47697	6.79203	0.58661	1.23677	-1.52252	5.49099	2.66897	6.21547	5.17271	7.56818	1.69371	0.93016	9.51558	4.42643	6.16274	8.63074	7.1438	0.02317	5.33295	8.22179	3.67305	1.39296	4.11356	2.69317	1.30796	0.96579	6.41294	7.44985	8.2173	7.61121	2.81909	0.133	7.6297	7.99328	2.9454	-0.61689	7.98894	8.22852	3.75243	7.01683	-0.04709	9.26883	7.08662	5.45201	4.02331	5.20199	4.09545
LOD		0.37895	-0.24849	0.37202	0.33594	0.84681	-0.02121	1.16689	0.09604	-0.7143	0.66773	0.16148	0.62114	0.53524	0.17914	0.49135	0.58424	0.04353	-0.24362	-0.09616	0.22931	-0.35154	0.05301	-0.46813	-0.04492	0.17268	1.43492	1.2088	-0.28832	-0.40257	-0.12513	0.36645	1.04079	0.01381	0.52376	0.63807	0.37326	-0.54491	-0.47645	0.51044	1.44583	0.51498	-0.15607	0.63205	-0.10419	-0.19031	1.74141	0.69764	1.60758
Missing Data freq.		0	0	0	0.01408	0	1	0	0	0	0	0	0	0.04225	0	0	0	0	0	0.1831	0	0	0	0	0	0	0.30986	0.77465	0	0	0	0	0	0.01408	0	0	0	0.85915	0	0	0	0	0.01408	0	0	0	0	0	0
Normalization		IPC Normalized	IPC Normalized	IPC Normalized	IPC Normalized	IPC Normalized	IPC Normalized	IPC Normalized	IPC Normalized	IPC Normalized	IPC Normalized	IPC Normalized	IPC Normalized	IPC Normalized	IPC Normalized	IPC Normalized	IPC Normalized	IPC Normalized	IPC Normalized	IPC Normalized	IPC Normalized	IPC Normalized	IPC Normalized	IPC Normalized	IPC Normalized	IPC Normalized	IPC Normalized	IPC Normalized	IPC Normalized	IPC Normalized	IPC Normalized	IPC Normalized	IPC Normalized	IPC Normalized	IPC Normalized	IPC Normalized	IPC Normalized	IPC Normalized	IPC Normalized	IPC Normalized	IPC Normalized	IPC Normalized	IPC Normalized	IPC Normalized	IPC Normalized	IPC Normalized	IPC Normalized	IPC Normalized	IPC Normalized
[truncated: 46 more columns]
