# Supplementary material for: Multicenter phase II trial of Camrelizumab combined with Apatinib and Eribulin in heavily pretreated patients with advanced triple-negative breast cancer
Source: Nat Commun. 2022 May 31;13:3011. doi: 10.1038/s41467-022-30569-0 (PMC9156739; doi:10.1038/s41467-022-30569-0)
Supplement: Supplementary file 6 — Source Data [file 41467_2022_30569_MOESM6_ESM.xlsx]

## Sheet: Figure 2a
Figure 2a
Patient ID	PD	SD	PR	CR	Best percent change in tumor size from baseline in the efficacy-evaluable population (n=44)
42	97				CR, complete response
3	72				PR, partial response
22	28.48				SD, stable disease
40	23				PD, progressive disease
20		15
7		14
25		12.12
35		8.7
30		4
4		1
32		1
29		0
44		0
41		-1
31		-1.9
12		-3
13		-4.49
45		-5.88
19		-10
24		-10
9		-14
15		-15
5		-15.28
43		-17
8		-20.21
21		-23
27		-27.35
37		-28.9
14			-30.7
23			-33
17			-35
18			-42
46			-44
10		-46
39			-50
33			-56
34			-58.6
16			-60
2			-60
36			-61.9
26			-63.48
6			-70.43
38			-74.4
1				-100
11				-100
28				-100

## Sheet: Figure 2d
Figure 2d
Patient ID	PFS (months)	Status
1	20.1725	0
2	17.4127	1
3	2.33265	1
4	10.2505	1
5	4.10678	1
6	8.1807	1
7	4.40246	1
8	0.985626	0
9	8.73922	1
10	2.82546	1
11	10.3819	1
12	0.755647	0
13	5.22382	0
14	7.29363	1
15	8.34497	1
16	10.0862	1
17	6.11088	1
18	1.9384	0
19	4.86242	1
20	3.18686	1
21	4.00821	1
22	4.23819	1
23	9.46201	1
24	1.577	0
25	4.3039	1
26	7.26078	1
27	4.20534	0
28	11.2361	0
29	0.722793	0
30	2.75975	1
31	4.36961	1
32	8.11499	1
33	9.13347	0
34	8.90349	0
35	5.68378	0
36	8.54209	0
37	3.71253	1
38	4.56674	1
39	8.11499	0
40	3.77823	1
41	3.74538	1
42	1.67556	1
43	6.73511	0
44	1.577	0
45	6.17659	0
46	8.47639	0

## Sheet: Figure 3a
Figure 3a
CR/PR	SD/PD		Mean area of TLS (μm2)
72067	45987		CR, complete response
115281	48745		PR, partial response
39244	0		SD, stable disease
0	0		PD, progressive disease
141358	0
105168	0
0	0
207955	0
0	24144
41159.3	0
87651.5	0
0	118170
34139.5	107839
0	0
228489	0
	0
	6863.35
	0
	0

## Sheet: Figure 3d
Figure 3d
CR/PR	SD/PD		Intensity of PML
95866.3	148675		CR, complete response
96530.7	242064		PR, partial response
251727	189908		SD, stable disease
149360	187141		PD, progressive disease
228012	341624
189510	170335
101751	167126
107294	256626
134927	208195
279085	417714
81797.9	143450
21554.7	229640
77447.8	170041
60278.2	293102
90063.1	273829
	165294
	197835
	275183

## Sheet: Figure 3e
Figure 3e
PFS (months)	PFS state of patients with PML low expression	PFS state of patients with PML high expression
20.1725	0
17.4127	1
8.1807	1
10.3819	1
7.29363	1
6.11088	1
1.9384	0
11.2361	0
8.90349	0
8.47639	0
10.2505		1
4.40246		1
0.985626		0
8.34497		1
4.86242		1
3.18686		1
4.00821		1
9.46201		1
1.577		0
4.3039		1
4.20534		0
2.75975		1
4.36961		1
8.11499		1
5.68378		0
8.73922		1
3.71253		1
4.56674		1
8.11499		0
3.77823		1
3.74538		1
6.73511		0
6.17659		0

## Sheet: Figure 3f
Figure 3f
CR/PR	SD/PD		Intensity of PLOD3
246079	560483		CR, complete response
489325	381710		PR, partial response
243054	859339		SD, stable disease
772373	637269		PD, progressive disease
225907	491946
486152	503035
237563	661968
11852.3	589073
65095.8	133718
220819	615071
237240	1066733
54211.4	333686
487525	430127
131706	1035924
391578	1020325
	65106.7
	529923
	432816

## Sheet: Figure 3g
Figure 3g
PFS (months)	PFS state of patients with PLOD3 low expression	PFS state of patients with PLOD3 high expression
20.1725	0
17.4127	1
10.2505	1
8.1807	1
0.985626	0
10.3819	1
7.29363	1
6.11088	1
1.9384	0
3.18686	1
4.3039	1
11.2361	0
8.90349	0
5.68378	0
8.77207	1
4.56674	1
8.11499	0
6.73511	0
6.17659	0
8.47639	0
4.40246		1
8.34497		1
4.86242		1
4.00821		1
9.46201		1
1.577		0
4.20534		0
2.75975		1
4.36961		1
8.11499		1
3.71253		1
3.77823		1
3.74538		1

## Sheet: Figure 4a
Figure 4a
CR/PR	SD/PD		Combined positive score (CPS)
5	2		CR, complete response																	21	10	25	20	72	35	10
1	2		PR, partial response
5	15		SD, stable disease
21	52		PD, progressive disease
10	1
0	0
0	1
25	8
7	6
20	5
5	0
5	42
2	0
1	1
72	0
35	10
10	60
	0
	11
	15
	17
	10
	160
	3
	16
	0
	5

## Sheet: Figure 4b
Figure 4b
PFS (months)	PFS state of patients with CPS≥10	PFS state of patients with CPS<10		Combined positive score (CPS)
4.10678	1
4.40246	1
10.3819	1
7.29363	1
1.9384	0
3.18686	1
4.3039	1
7.26078	1
4.20534	0
4.36961	1
8.11499	1
5.68378	0
3.71253	1
4.56674	1
8.11499	0
3.77823	1
1.67556	1
8.47639	0
20.1725		0
17.4127		1
2.33265		1
10.2505		1
8.1807		1
0.985626		0
8.73922		1
2.82546		1
0.755647		0
5.22382		0
8.34497		1
10.0862		1
6.11088		1
4.86242		1
4.00821		1
4.23819		1
9.46201		1
1.577		0
11.2361		0
2.75975		1
9.13347		0
8.90349		0
8.54209		0
3.74538		1
6.73511		0
6.17659		0

## Sheet: Figure 4c
Figure 4c
Phenotype	Response
Inflammed	CR		CR, complete response
Desert	PR		PR, partial response
Excluded	PD		SD, stable disease
Inflammed	SD		PD, progressive disease
Excluded	PR
Excluded	SD
Inflammed	SD
Inflammed	SD
Inflammed	CR
Excluded	SD
Excluded	PR
Excluded	SD
Desert	PR
Inflammed	PR
Inflammed	SD
Inflammed	SD
Excluded	SD
Excluded	PR
Excluded	SD
Inflammed	PR
Excluded	SD
Inflammed	CR
Inflammed	SD
Inflammed	SD
Excluded	SD
Excluded	PR
Excluded	PR
Inflammed	SD
Excluded	PR
Inflammed	PD
Desert	SD
Excluded	PD
Excluded	SD
Excluded	SD
Excluded	PR

[truncated: 2 more sheets: Figure 4d, Supplementary Figure1]
